# Supplementary material for: Potential and expression of carbohydrate utilization by marine fungi in the global ocean
Source: Microbiome. 2021 May 11;9:106. doi: 10.1186/s40168-021-01063-4 (PMC8114511; doi:10.1186/s40168-021-01063-4)
Supplement: Supplementary file 2 — Additional file 1: Supplementary Dataset 1 and Table S1. Fungal CAZyme sequences analyzed in this study (Dataset 1) and the corresponding annotations gene occurrence (Table S1). Table S1. Information on the CAZyme subfamilies grouping and abundance table (enclosed Excel file containing 2 sheets). Sheet 1 ("cazyme.substrate"): contains the information of the grouping of CAZymes sub-families and assigned substrate targets. Sheet 2 (" abundance_table"): contains the abundance table of CAZymes in all samples. [file 40168_2021_1063_MOESM2_ESM.xlsx]

## Sheet: Info
Table S1. Information on the CAZyme subfamilies grouping and abundance table (enclosed Excel file containing 2 sheets):
Sheet 1 (" cazyme.substrate"): contains the information of the grouping of CAZymes sub-families and assigned substrate targets
Sheet 2 (" abundance_table"): contains the abundance table of CAZymes in all samples

## Sheet: cazyme.substrate
substrate	cazyme
Plant Cell Wall Carbohydrates	GH1; GH2; GH3; GH4; GH5; GH8; GH9; GH11; GH12; GH15; GH16; GH17; GH26; GH27; GH28; GH29; GH36; GH39; GH43; GH44; GH48; GH51; GH53; GH55; GH67; GH74; GH78; GH93; GH94; GH95; GH115; GH117; GH121; PL1; PL2; PL6; PL7; PL9; PL11; PL15; PL22
Animal Carbohydrates	GH1; GH2; GH3; GH4; GH18; GH19; GH20; GH29; GH33; GH38; GH58; GH79; GH84; GH85; GH88; GH89; GH92; GH95; GH98; GH99; GH101; GH105; GH109; GH110; GH113; PL6; PL8; PL12; PL13; PL21
Peptidoglycan	GH23; GH24; GH25; GH73; GH102; GH103; GH104; GH108
Fungal Carbohydrates	GH5; GH8; GH16; GH18; GH19; GH20; GH55; GH64; GH71; GH81

## Sheet: abundance_table
Sample_Code	SeqID	Type	Occurrence	Stations	Depth	Filter	cazy	Size
100DCM1GGMM11	MATOU-v1-58851650	MetaG	2.54e-10	TARA_100	DCM	0.8_5	GH16	Micro
100DCM1GGMM11	MATOU-v1-58859794	MetaG	2.89e-10	TARA_100	DCM	0.8_5	GT2_Chitin_synth_2	Micro
100DCM1GGMM11	MATOU-v1-70985871	MetaG	2.57e-10	TARA_100	DCM	0.8_5	AA12	Micro
100DCM1GGMM11	MATOU-v1-58859794	MetaG	2.89e-10	TARA_100	DCM	0.8_5	GT2_Chitin_synth_2	Micro
100DCM1GGMM11	MATOU-v1-40700953	MetaG	2.88e-10	TARA_100	DCM	0.8_5	GH5_41	Micro
100DCM1GGMM11	MATOU-v1-58856203	MetaG	2.67e-10	TARA_100	DCM	0.8_5	GH43_21	Micro
100DCM1GGMM11	MATOU-v1-58901565	MetaG	3.01e-10	TARA_100	DCM	0.8_5	GT31	Micro
100DCM1GGMM11	MATOU-v1-58864854	MetaG	2.8e-10	TARA_100	DCM	0.8_5	GH18	Micro
100DCM1GGMM11	MATOU-v1-58883881	MetaG	3.37e-10	TARA_100	DCM	0.8_5	GH18	Micro
100DCM1GGMM11	MATOU-v1-43662149	MetaG	2.83e-10	TARA_100	DCM	0.8_5	GH18	Micro
100DCM1GGMM11	MATOU-v1-58935571	MetaG	2.54e-10	TARA_100	DCM	0.8_5	GH47	Micro
100DCM1GGMM11	MATOU-v1-58841371	MetaG	2.81e-10	TARA_100	DCM	0.8_5	GT2_Chitin_synth_1+GT2_Chitin_synth_2	Micro
100DCM1GGMM11	MATOU-v1-58846701	MetaG	2.59e-10	TARA_100	DCM	0.8_5	GT2_Chitin_synth_2	Micro
100DCM1GGMM11	MATOU-v1-88345955	MetaG	2.54e-10	TARA_100	DCM	0.8_5	GT48	Micro
100DCM1GGMM11	MATOU-v1-58851877	MetaG	2.96e-10	TARA_100	DCM	0.8_5	GT57+GT57	Micro
100DCM1GGMM11	MATOU-v1-58862661	MetaG	3.1e-10	TARA_100	DCM	0.8_5	GH72	Micro
100DCM1GGMM11	MATOU-v1-58929783	MetaG	4.2e-10	TARA_100	DCM	0.8_5	GH145	Micro
100DCM1GGMM11	MATOU-v1-58854260	MetaG	2.82e-10	TARA_100	DCM	0.8_5	AA3_2	Micro
100DCM1GGMM11	MATOU-v1-58897972	MetaG	2.56e-10	TARA_100	DCM	0.8_5	GT58	Micro
100DCM1GGMM11	MATOU-v1-58837762	MetaG	4.11e-10	TARA_100	DCM	0.8_5	GH13_8	Micro
100DCM1GGMM11	MATOU-v1-58872705	MetaG	2.55e-10	TARA_100	DCM	0.8_5	GH36	Micro
100DCM1GGMM11	MATOU-v1-58843195	MetaG	2.54e-10	TARA_100	DCM	0.8_5	GT4	Micro
100DCM1GGMM11	MATOU-v1-40780894	MetaG	2.91e-10	TARA_100	DCM	0.8_5	GH26	Micro
100DCM1GGMM11	MATOU-v1-58856560	MetaG	2.94e-10	TARA_100	DCM	0.8_5	GH55	Micro
100DCM1GGMM11	MATOU-v1-82132316	MetaG	2.78e-10	TARA_100	DCM	0.8_5	AA3	Micro
100DCM1GGMM11	MATOU-v1-58871276	MetaG	2.86e-10	TARA_100	DCM	0.8_5	GH55	Micro
100DCM1GGMM11	MATOU-v1-103579024	MetaG	2.94e-10	TARA_100	DCM	0.8_5	GH132	Micro
100DCM1GGMM11	MATOU-v1-58895805	MetaG	2.81e-10	TARA_100	DCM	0.8_5	AA1_2	Micro
100DCM1GGMM11	MATOU-v1-58872655	MetaG	2.93e-10	TARA_100	DCM	0.8_5	GT22	Micro
100DCM1GGMM11	MATOU-v1-58860648	MetaG	2.83e-10	TARA_100	DCM	0.8_5	GH5_12	Micro
100DCM1GGMM11	MATOU-v1-41399098	MetaG	2.85e-10	TARA_100	DCM	0.8_5	GT62	Micro
100DCM1GGMM11	MATOU-v1-58858394	MetaG	2.74e-10	TARA_100	DCM	0.8_5	GT90	Micro
100DCM1GGMM11	MATOU-v1-22056603	MetaG	2.8e-10	TARA_100	DCM	0.8_5	GH31	Micro
100DCM1GGMM11	MATOU-v1-58860150	MetaG	2.77e-10	TARA_100	DCM	0.8_5	GH76	Micro
100DCM1GGMM11	MATOU-v1-58895061	MetaG	3.41e-10	TARA_100	DCM	0.8_5	GH95	Micro
100DCM1GGMM11	MATOU-v1-58899170	MetaG	2.94e-10	TARA_100	DCM	0.8_5	GT2_Glyco_tranf_2_3	Micro
100DCM1GGMM11	MATOU-v1-26369466	MetaG	2.54e-10	TARA_100	DCM	0.8_5	GT90	Micro
100DCM1GGMM11	MATOU-v1-41379248	MetaG	3.01e-10	TARA_100	DCM	0.8_5	GT15	Micro
100DCM1GGMM11	MATOU-v1-88360623	MetaG	2.72e-10	TARA_100	DCM	0.8_5	GH47	Micro
100DCM1GGMM11	MATOU-v1-88333075	MetaG	2.54e-10	TARA_100	DCM	0.8_5	GT20	Micro
100DCM1GGMM11	MATOU-v1-82255181	MetaG	2.85e-10	TARA_100	DCM	0.8_5	GH15	Micro
100DCM1GGMM11	MATOU-v1-70915773	MetaG	3.09e-10	TARA_100	DCM	0.8_5	GT62	Micro
100DCM1GGMM11	MATOU-v1-58853770	MetaG	2.86e-10	TARA_100	DCM	0.8_5	GT1	Micro
100DCM1GGMM11	MATOU-v1-58841895	MetaG	2.71e-10	TARA_100	DCM	0.8_5	GT48	Micro
100DCM1GGMM11	MATOU-v1-58879923	MetaG	2.93e-10	TARA_100	DCM	0.8_5	CE9	Micro
100DCM1GGMM11	MATOU-v1-82257819	MetaG	2.56e-10	TARA_100	DCM	0.8_5	GH3	Micro
100DCM1GGMM11	MATOU-v1-58854834	MetaG	2.81e-10	TARA_100	DCM	0.8_5	GT31	Micro
100DCM1GGMM11	MATOU-v1-58843196	MetaG	2.54e-10	TARA_100	DCM	0.8_5	GT4	Micro
100DCM1GGMM11	MATOU-v1-14922660	MetaG	2.56e-10	TARA_100	DCM	0.8_5	GT4	Micro
100DCM1GGMM11	MATOU-v1-83175004	MetaG	2.54e-10	TARA_100	DCM	0.8_5	GH47	Micro
100DCM1GGMM11	MATOU-v1-58903642	MetaG	4.66e-10	TARA_100	DCM	0.8_5	AA3_2	Micro
100DCM1GGMM11	MATOU-v1-59136684	MetaG	2.67e-10	TARA_100	DCM	0.8_5	GT69	Micro
100DCM1GGMM11	MATOU-v1-58878254	MetaG	2.65e-10	TARA_100	DCM	0.8_5	AA9	Micro
100DCM1GGMM11	MATOU-v1-88317965	MetaG	2.86e-10	TARA_100	DCM	0.8_5	GH115	Micro
100DCM1GGMM11	MATOU-v1-58839555	MetaG	2.66e-10	TARA_100	DCM	0.8_5	GH81	Micro
100DCM1GGMM11	MATOU-v1-41396093	MetaG	2.83e-10	TARA_100	DCM	0.8_5	AA1_2	Micro
100DCM1GGMM11	MATOU-v1-58859190	MetaG	2.63e-10	TARA_100	DCM	0.8_5	GH13_25	Micro
100DCM1GGMM11	MATOU-v1-58866731	MetaG	2.74e-10	TARA_100	DCM	0.8_5	GT90	Micro
100DCM1GGMM11	MATOU-v1-22032629	MetaG	2.65e-10	TARA_100	DCM	0.8_5	GT31	Micro
100DCM1GGMM11	MATOU-v1-58841746	MetaG	3.05e-10	TARA_100	DCM	0.8_5	GH3	Micro
100DCM1GGMM11	MATOU-v1-93498667	MetaG	2.6e-10	TARA_100	DCM	0.8_5	GH5_9	Micro
100DCM1GGMM11	MATOU-v1-58885002	MetaG	2.83e-10	TARA_100	DCM	0.8_5	GH125	Micro
100DCM1GGMM11	MATOU-v1-58841622	MetaG	2.72e-10	TARA_100	DCM	0.8_5	GT2_Glyco_tranf_2_3	Micro
100DCM1GGMM11	MATOU-v1-58918819	MetaG	2.88e-10	TARA_100	DCM	0.8_5	GH3	Micro
100DCM1GGMM11	MATOU-v1-58922168	MetaG	2.63e-10	TARA_100	DCM	0.8_5	GH36	Micro
100DCM1GGMM11	MATOU-v1-58847174	MetaG	5.79e-10	TARA_100	DCM	0.8_5	GH31	Micro
100DCM1GGMM11	MATOU-v1-58846582	MetaG	2.91e-10	TARA_100	DCM	0.8_5	GH47	Micro
100DCM1GGMM11	MATOU-v1-70928318	MetaG	2.75e-10	TARA_100	DCM	0.8_5	GH31	Micro
100DCM1GGMM11	MATOU-v1-58846734	MetaG	2.85e-10	TARA_100	DCM	0.8_5	GH47	Micro
100DCM1GGMM11	MATOU-v1-58847174	MetaG	5.79e-10	TARA_100	DCM	0.8_5	GH31	Micro
100DCM1GGMM11	MATOU-v1-50004676	MetaG	2.8e-10	TARA_100	DCM	0.8_5	AA1_3	Micro
100DCM1GGMM11	MATOU-v1-58837380	MetaG	2.77e-10	TARA_100	DCM	0.8_5	GH18	Micro
100DCM1GGMM11	MATOU-v1-58846101	MetaG	3.09e-10	TARA_100	DCM	0.8_5	GT2_Chitin_synth_2	Micro
100DCM1GGMM11	MATOU-v1-58907319	MetaG	2.81e-10	TARA_100	DCM	0.8_5	GT90	Micro
100DCM1GGMM11	MATOU-v1-58848693	MetaG	2.84e-10	TARA_100	DCM	0.8_5	GH84	Micro
100DCM1GGMM11	MATOU-v1-58840046	MetaG	2.56e-10	TARA_100	DCM	0.8_5	GH72	Micro
100DCM1GGMM11	MATOU-v1-58874965	MetaG	2.78e-10	TARA_100	DCM	0.8_5	GH35	Micro
100DCM1GGMM11	MATOU-v1-70912545	MetaG	2.55e-10	TARA_100	DCM	0.8_5	GH47	Micro
100DCM1GGMM11	MATOU-v1-58867609	MetaG	4.81e-10	TARA_100	DCM	0.8_5	AA3_3	Micro
100DCM1GGMM11	MATOU-v1-58839417	MetaG	2.63e-10	TARA_100	DCM	0.8_5	AA12	Micro
100DCM1GGMM14	MATOU-v1-23680484	MetaT	6.36965e-11	TARA_100	DCM	0.8_5	GT1	Micro
100DCM1GGMM14	MATOU-v1-58091046	MetaT	6.84224e-11	TARA_100	DCM	0.8_5	GT4	Micro
100DCM1GGMM14	MATOU-v1-41425318	MetaT	5.52368e-11	TARA_100	DCM	0.8_5	GH15	Micro
100DCM1GGMM14	MATOU-v1-58853770	MetaT	1.21902e-10	TARA_100	DCM	0.8_5	GT1	Micro
100DCM1GGMM14	MATOU-v1-88324524	MetaT	7.74122e-11	TARA_100	DCM	0.8_5	GH31	Micro
100DCM1GGMM14	MATOU-v1-88317965	MetaT	7.45115e-11	TARA_100	DCM	0.8_5	GH115	Micro
100DCM1GGMM14	MATOU-v1-58852470	MetaT	6.89787e-11	TARA_100	DCM	0.8_5	GT15	Micro
100DCM1GGMM14	MATOU-v1-58859794	MetaT	6.96419e-11	TARA_100	DCM	0.8_5	GT2_Chitin_synth_2	Micro
100DCM1GGMM14	MATOU-v1-58841371	MetaT	9.89316e-11	TARA_100	DCM	0.8_5	GT2_Chitin_synth_1+GT2_Chitin_synth_2	Micro
100DCM1GGMM14	MATOU-v1-22059102	MetaT	8.86869e-11	TARA_100	DCM	0.8_5	GH15	Micro
100DCM1GGMM14	MATOU-v1-58866731	MetaT	8.37274e-11	TARA_100	DCM	0.8_5	GT90	Micro
100DCM1GGMM14	MATOU-v1-58918819	MetaT	5.25023e-11	TARA_100	DCM	0.8_5	GH3	Micro
100DCM1GGMM14	MATOU-v1-39699432	MetaT	8.48438e-11	TARA_100	DCM	0.8_5	CE4	Micro
100DCM1GGMM14	MATOU-v1-80057470	MetaT	8.30716e-11	TARA_100	DCM	0.8_5	GT4	Micro
100DCM1GGMM14	MATOU-v1-58901565	MetaT	5.49506e-11	TARA_100	DCM	0.8_5	GT31	Micro
100DCM1GGMM14	MATOU-v1-88347079	MetaT	1.74897e-10	TARA_100	DCM	0.8_5	GH76	Micro
100DCM1GGMM14	MATOU-v1-59085836	MetaT	6.88667e-11	TARA_100	DCM	0.8_5	GH36	Micro
100DCM1GGMM14	MATOU-v1-58860673	MetaT	6.72651e-11	TARA_100	DCM	0.8_5	GT21	Micro
100DCM1GGMM14	MATOU-v1-1417320	MetaT	5.25023e-11	TARA_100	DCM	0.8_5	GH5_49	Micro
100DCM1GGMM14	MATOU-v1-80490200	MetaT	6.35058e-11	TARA_100	DCM	0.8_5	GT4	Micro
100DCM1GGMM14	MATOU-v1-80073890	MetaT	7.36491e-11	TARA_100	DCM	0.8_5	GT20	Micro
100DCM1GGMM14	MATOU-v1-22013905	MetaT	1.92072e-10	TARA_100	DCM	0.8_5	AA3_3	Micro
100DCM1GGMM14	MATOU-v1-58846932	MetaT	5.30274e-11	TARA_100	DCM	0.8_5	GH43_26	Micro
100DCM1GGMM14	MATOU-v1-22014128	MetaT	8.58743e-11	TARA_100	DCM	0.8_5	GT62	Micro
100DCM1GGMM14	MATOU-v1-58852886	MetaT	8.81952e-11	TARA_100	DCM	0.8_5	GT2_Glyco_tranf_2_3	Micro
100DCM1GGMM14	MATOU-v1-88347203	MetaT	5.73889e-11	TARA_100	DCM	0.8_5	GH3	Micro
100DCM1GGMM14	MATOU-v1-96541418	MetaT	8.8169e-11	TARA_100	DCM	0.8_5	AA3_2	Micro
100DCM1GGMM14	MATOU-v1-58848723	MetaT	1.07126e-10	TARA_100	DCM	0.8_5	GH132	Micro
100DCM1GGMM14	MATOU-v1-22010908	MetaT	7.1444e-11	TARA_100	DCM	0.8_5	GT62	Micro
100DCM1GGMM14	MATOU-v1-58864378	MetaT	9.07226e-11	TARA_100	DCM	0.8_5	GH17	Micro
100DCM1GGMM14	MATOU-v1-73758058	MetaT	5.39261e-11	TARA_100	DCM	0.8_5	GH49	Micro
100DCM1GGMM14	MATOU-v1-39785733	MetaT	6.88667e-11	TARA_100	DCM	0.8_5	AA3_3	Micro
100DCM1GGMM14	MATOU-v1-58854260	MetaT	1.08427e-10	TARA_100	DCM	0.8_5	AA3_2	Micro
100DCM1GGMM14	MATOU-v1-58864582	MetaT	9.50311e-11	TARA_100	DCM	0.8_5	GT50	Micro
100DCM1GGMM14	MATOU-v1-73929308	MetaT	1.01636e-10	TARA_100	DCM	0.8_5	GH15	Micro
100DCM1GGMM14	MATOU-v1-80402337	MetaT	8.28552e-11	TARA_100	DCM	0.8_5	GH18	Micro
100DCM1GGMM14	MATOU-v1-58838859	MetaT	6.1481e-11	TARA_100	DCM	0.8_5	CBM21	Micro
100DCM1GGMM14	MATOU-v1-58873001	MetaT	7.8559e-11	TARA_100	DCM	0.8_5	GH47	Micro
100DCM1GGMM14	MATOU-v1-41388412	MetaT	5.76384e-11	TARA_100	DCM	0.8_5	GH76	Micro
100DCM1GGMM14	MATOU-v1-88445780	MetaT	6.84224e-11	TARA_100	DCM	0.8_5	GH47	Micro
100DCM1GGMM14	MATOU-v1-58977636	MetaT	6.27543e-11	TARA_100	DCM	0.8_5	GH152	Micro
100DCM1GGMM14	MATOU-v1-58865762	MetaT	7.19015e-11	TARA_100	DCM	0.8_5	AA3_2	Micro
100DCM1GGMM14	MATOU-v1-88324678	MetaT	7.62984e-11	TARA_100	DCM	0.8_5	GH5_12	Micro
100DCM1GGMM14	MATOU-v1-80073890	MetaT	7.36491e-11	TARA_100	DCM	0.8_5	GT20	Micro
100DCM1GGMM14	MATOU-v1-69231168	MetaT	9.77463e-11	TARA_100	DCM	0.8_5	GH72	Micro
100DCM1GGMM14	MATOU-v1-83185537	MetaT	7.31412e-11	TARA_100	DCM	0.8_5	GH51	Micro
100DCM1GGMM14	MATOU-v1-58838623	MetaT	7.07031e-11	TARA_100	DCM	0.8_5	GH32	Micro
100DCM1GGMM14	MATOU-v1-58843014	MetaT	5.97732e-11	TARA_100	DCM	0.8_5	GT20	Micro
100DCM1GGMM14	MATOU-v1-58859794	MetaT	6.96419e-11	TARA_100	DCM	0.8_5	GT2_Chitin_synth_2	Micro
100DCM1GGMM14	MATOU-v1-88334094	MetaT	8.27558e-11	TARA_100	DCM	0.8_5	GT4	Micro
100DCM1GGMM14	MATOU-v1-58865683	MetaT	9.42709e-11	TARA_100	DCM	0.8_5	GT8	Micro
100DCM1GGMM14	MATOU-v1-88430288	MetaT	1.31079e-10	TARA_100	DCM	0.8_5	GH16	Micro
100DCM1GGMM14	MATOU-v1-41398040	MetaT	7.34451e-11	TARA_100	DCM	0.8_5	GH5_9	Micro
100DCM1GGMM14	MATOU-v1-58872072	MetaT	5.99179e-11	TARA_100	DCM	0.8_5	GH76	Micro
100DCM1GGMM14	MATOU-v1-69094192	MetaT	5.52368e-11	TARA_100	DCM	0.8_5	GT8	Micro
100DCM1GGMM14	MATOU-v1-41439493	MetaT	6.02584e-11	TARA_100	DCM	0.8_5	GH125	Micro
100DCM1GGMM14	MATOU-v1-88324313	MetaT	1.02966e-10	TARA_100	DCM	0.8_5	AA12	Micro
100DCM1GGMM14	MATOU-v1-58837968	MetaT	5.56231e-11	TARA_100	DCM	0.8_5	GT22	Micro
100DCM1GGMM14	MATOU-v1-58879538	MetaT	9.46917e-11	TARA_100	DCM	0.8_5	GT15	Micro
100DCM1GGMM14	MATOU-v1-83164151	MetaT	8.35077e-11	TARA_100	DCM	0.8_5	AA1_2	Micro
100DCM1GGMM14	MATOU-v1-58879489	MetaT	9.29001e-11	TARA_100	DCM	0.8_5	CBM21	Micro
100DCM1GGMM14	MATOU-v1-58844734	MetaT	8.33982e-11	TARA_100	DCM	0.8_5	GT20	Micro
100DCM1GGMM14	MATOU-v1-88355170	MetaT	1.14037e-10	TARA_100	DCM	0.8_5	GH15	Micro
100DCM1GGMM14	MATOU-v1-58842341	MetaT	8.2213e-11	TARA_100	DCM	0.8_5	GH76	Micro
100DCM1GGMM14	MATOU-v1-58854567	MetaT	6.88667e-11	TARA_100	DCM	0.8_5	GT39	Micro
100DCM1GGMM14	MATOU-v1-58851650	MetaT	8.1268e-11	TARA_100	DCM	0.8_5	GH16	Micro
100DCM1GGMM14	MATOU-v1-58877460	MetaT	7.8964e-11	TARA_100	DCM	0.8_5	GT62	Micro
100DCM1GGMM14	MATOU-v1-58848724	MetaT	1.23319e-10	TARA_100	DCM	0.8_5	GH132	Micro
100DCM1GGMM14	MATOU-v1-70922774	MetaT	6.16597e-11	TARA_100	DCM	0.8_5	GT3	Micro
100DCM1GGMM14	MATOU-v1-21997290	MetaT	7.48873e-11	TARA_100	DCM	0.8_5	GT90	Micro
100DCM1GGMM14	MATOU-v1-14471587	MetaT	1.39197e-10	TARA_100	DCM	0.8_5	GH72	Micro
100DCM1GGMM14	MATOU-v1-58935571	MetaT	7.26402e-11	TARA_100	DCM	0.8_5	GH47	Micro
100DCM1GGMM14	MATOU-v1-58885179	MetaT	5.25023e-11	TARA_100	DCM	0.8_5	GH154	Micro
100DCM1GGMM14	MATOU-v1-22065088	MetaT	6.92263e-11	TARA_100	DCM	0.8_5	GT57+GT57	Micro
100DCM1GGMM14	MATOU-v1-58840046	MetaT	1.19701e-10	TARA_100	DCM	0.8_5	GH72	Micro
100DCM1GGMM14	MATOU-v1-88330417	MetaT	7.92721e-11	TARA_100	DCM	0.8_5	AA7	Micro
100DCM1GGMM14	MATOU-v1-23066986	MetaT	1.01976e-10	TARA_100	DCM	0.8_5	GT32	Micro
100DCM1GGMM14	MATOU-v1-1293921	MetaT	1.01004e-10	TARA_100	DCM	0.8_5	GH17	Micro
100DCM1GGMM14	MATOU-v1-58925593	MetaT	5.7743e-11	TARA_100	DCM	0.8_5	GH5_24	Micro
100DCM1GGMM14	MATOU-v1-41465013	MetaT	5.25023e-11	TARA_100	DCM	0.8_5	GT69	Micro
100DCM1GGMM14	MATOU-v1-58842858	MetaT	6.39655e-11	TARA_100	DCM	0.8_5	GT2_Chitin_synth_2	Micro
100DCM1GGMM14	MATOU-v1-40821752	MetaT	6.93168e-11	TARA_100	DCM	0.8_5	GT35	Micro
100DCM1GGMM14	MATOU-v1-40770300	MetaT	5.52368e-11	TARA_100	DCM	0.8_5	GT8	Micro
100DCM1GGMM14	MATOU-v1-58953659	MetaT	6.50642e-11	TARA_100	DCM	0.8_5	GH94	Micro
100DCM1GGMM14	MATOU-v1-88315880	MetaT	6.31278e-11	TARA_100	DCM	0.8_5	GH17	Micro
100DCM1GGMM14	MATOU-v1-88375732	MetaT	8.07523e-11	TARA_100	DCM	0.8_5	PL4_3	Micro
100DCM1GGMM14	MATOU-v1-58883830	MetaT	1.08565e-10	TARA_100	DCM	0.8_5	GT20	Micro
100DCM1GGMM14	MATOU-v1-88359909	MetaT	6.87774e-11	TARA_100	DCM	0.8_5	GT1	Micro
100DCM1GGMM14	MATOU-v1-70913545	MetaT	6.72651e-11	TARA_100	DCM	0.8_5	GH13_5	Micro
100DCM1GGMM14	MATOU-v1-58846102	MetaT	5.32938e-11	TARA_100	DCM	0.8_5	GT2_Chitin_synth_2	Micro
100DCM1GGMM14	MATOU-v1-58868601	MetaT	8.58048e-11	TARA_100	DCM	0.8_5	GT32	Micro
100DCM1GGMM14	MATOU-v1-58875204	MetaT	9.95819e-11	TARA_100	DCM	0.8_5	GH3	Micro
100DCM1GGMM14	MATOU-v1-23270767	MetaT	5.64121e-11	TARA_100	DCM	0.8_5	GH36	Micro
100DCM1GGMM14	MATOU-v1-58842356	MetaT	6.0951e-11	TARA_100	DCM	0.8_5	GH5_24	Micro
100DCM1GGMM14	MATOU-v1-50108764	MetaT	5.84861e-11	TARA_100	DCM	0.8_5	GH65	Micro
100DCM1GGMM14	MATOU-v1-58844735	MetaT	9.4991e-11	TARA_100	DCM	0.8_5	GT20	Micro
100DCM1GGMM14	MATOU-v1-59114041	MetaT	5.95813e-11	TARA_100	DCM	0.8_5	GH15	Micro
100DCM1GGMM14	MATOU-v1-58848999	MetaT	1.0118e-10	TARA_100	DCM	0.8_5	GT4	Micro
100DCM1GGMM14	MATOU-v1-58879923	MetaT	7.69907e-11	TARA_100	DCM	0.8_5	CE9	Micro
100DCM1GGMM14	MATOU-v1-88389804	MetaT	6.96202e-11	TARA_100	DCM	0.8_5	GT39	Micro
100DCM1GGMM14	MATOU-v1-58851536	MetaT	5.25023e-11	TARA_100	DCM	0.8_5	GT39	Micro
100DCM1GGMM14	MATOU-v1-58929418	MetaT	6.95115e-11	TARA_100	DCM	0.8_5	GT4	Micro
100DCM1GGMM14	MATOU-v1-41396504	MetaT	5.25023e-11	TARA_100	DCM	0.8_5	GH13_25	Micro
100DCM1GGMM14	MATOU-v1-58853283	MetaT	5.52368e-11	TARA_100	DCM	0.8_5	GH2	Micro
100DCM1GGMM14	MATOU-v1-58890169	MetaT	8.32098e-11	TARA_100	DCM	0.8_5	GH13_40	Micro
100DCM1GGMM14	MATOU-v1-82132316	MetaT	5.84509e-10	TARA_100	DCM	0.8_5	AA3	Micro
100DCM1GGMM14	MATOU-v1-41422621	MetaT	5.30274e-11	TARA_100	DCM	0.8_5	GH16	Micro
100DCM1GGMM14	MATOU-v1-20235875	MetaT	5.25023e-11	TARA_100	DCM	0.8_5	GT8	Micro
100DCM1GGMM14	MATOU-v1-58851877	MetaT	5.96931e-11	TARA_100	DCM	0.8_5	GT57+GT57	Micro
100DCM1GGMM14	MATOU-v1-58865781	MetaT	6.00877e-11	TARA_100	DCM	0.8_5	GT2	Micro
100DCM1GGMM14	MATOU-v1-41421317	MetaT	8.48438e-11	TARA_100	DCM	0.8_5	GH43_1	Micro
100DCM1GGMM14	MATOU-v1-58874368	MetaT	5.66128e-11	TARA_100	DCM	0.8_5	GT22	Micro
100DCM1GGMM14	MATOU-v1-23087707	MetaT	6.67011e-11	TARA_100	DCM	0.8_5	GH13_8	Micro
100DCM1GGMM14	MATOU-v1-58978899	MetaT	1.23319e-10	TARA_100	DCM	0.8_5	GH72	Micro
100DCM1GGMM14	MATOU-v1-58838054	MetaT	1.1537e-10	TARA_100	DCM	0.8_5	GH0	Micro
100DCM1GGMM14	MATOU-v1-58874111	MetaT	7.21461e-11	TARA_100	DCM	0.8_5	GH31	Micro
100DCM1GGMM14	MATOU-v1-58843195	MetaT	8.2769e-11	TARA_100	DCM	0.8_5	GT4	Micro
100DCM1GGMM14	MATOU-v1-82228443	MetaT	8.83789e-11	TARA_100	DCM	0.8_5	GH0	Micro
100DCM1GGMM14	MATOU-v1-70921105	MetaT	5.58183e-11	TARA_100	DCM	0.8_5	GT2_Chitin_synth_2	Micro
100DCM1GGMM14	MATOU-v1-58854072	MetaT	8.69301e-11	TARA_100	DCM	0.8_5	AA7	Micro
100DCM1GGMM14	MATOU-v1-58853129	MetaT	8.50946e-11	TARA_100	DCM	0.8_5	GT2_Chitin_synth_2	Micro
100DCM1GGMM14	MATOU-v1-58883938	MetaT	5.77955e-11	TARA_100	DCM	0.8_5	GH16	Micro
100DCM1GGMM14	MATOU-v1-79079027	MetaT	5.27635e-11	TARA_100	DCM	0.8_5	AA3_2	Micro
100DCM1GGMM14	MATOU-v1-57615688	MetaT	1.01157e-10	TARA_100	DCM	0.8_5	AA3_3	Micro
100DCM1GGMM14	MATOU-v1-58837969	MetaT	6.57908e-11	TARA_100	DCM	0.8_5	GT22	Micro
100DCM1GGMM14	MATOU-v1-58882814	MetaT	1.60546e-10	TARA_100	DCM	0.8_5	GT2_Glycos_transf_2	Micro
100DCM1GGMM14	MATOU-v1-58885918	MetaT	8.18955e-11	TARA_100	DCM	0.8_5	GH64	Micro
100DCM1GGMM14	MATOU-v1-58873946	MetaT	8.03445e-11	TARA_100	DCM	0.8_5	GT31	Micro
100DCM1GGMM14	MATOU-v1-88342687	MetaT	7.294e-11	TARA_100	DCM	0.8_5	GT2	Micro
100DCM1GGMM14	MATOU-v1-58916174	MetaT	1.17364e-10	TARA_100	DCM	0.8_5	GH13_40	Micro
100DCM1GGMM14	MATOU-v1-88362856	MetaT	1.26016e-10	TARA_100	DCM	0.8_5	GH76	Micro
100DCM1GGMM14	MATOU-v1-58894773	MetaT	8.1268e-11	TARA_100	DCM	0.8_5	GT4	Micro
100DCM1GGMM14	MATOU-v1-58846734	MetaT	7.26402e-11	TARA_100	DCM	0.8_5	GH47	Micro
100DCM1GGMM14	MATOU-v1-58853520	MetaT	8.48438e-11	TARA_100	DCM	0.8_5	GH76	Micro
100DCM1GGMM14	MATOU-v1-69058252	MetaT	5.27635e-11	TARA_100	DCM	0.8_5	CBM21	Micro
100DCM1GGMM14	MATOU-v1-58846101	MetaT	6.27543e-11	TARA_100	DCM	0.8_5	GT2_Chitin_synth_2	Micro
100DCM1GGMM14	MATOU-v1-58865684	MetaT	7.7767e-11	TARA_100	DCM	0.8_5	GT8	Micro
100DCM1GGMM14	MATOU-v1-33075119	MetaT	6.31278e-11	TARA_100	DCM	0.8_5	CE4	Micro
100DCM1GGMM14	MATOU-v1-88403128	MetaT	8.48438e-11	TARA_100	DCM	0.8_5	GT2_Chitin_synth_1	Micro
100DCM1GGMM14	MATOU-v1-58229986	MetaT	1.03975e-10	TARA_100	DCM	0.8_5	AA5_1	Micro
100DCM1GGMM14	MATOU-v1-58856559	MetaT	1.00783e-10	TARA_100	DCM	0.8_5	GH55	Micro
100DCM1GGMM14	MATOU-v1-80169981	MetaT	6.0951e-11	TARA_100	DCM	0.8_5	GH47	Micro
100DCM1GGMM14	MATOU-v1-58875264	MetaT	7.16586e-11	TARA_100	DCM	0.8_5	GT32	Micro
100DCM1GGMM14	MATOU-v1-22003037	MetaT	9.25665e-11	TARA_100	DCM	0.8_5	CBM21	Micro
100DCM1GGMM14	MATOU-v1-58895950	MetaT	5.25023e-11	TARA_100	DCM	0.8_5	GH115	Micro
100DCM1GGMM14	MATOU-v1-83175004	MetaT	7.31412e-11	TARA_100	DCM	0.8_5	GH47	Micro
100DCM1GGMM14	MATOU-v1-22056603	MetaT	8.33982e-11	TARA_100	DCM	0.8_5	GH31	Micro
100DCM1GGMM14	MATOU-v1-58894140	MetaT	6.07763e-11	TARA_100	DCM	0.8_5	GH1	Micro
100DCM1GGMM14	MATOU-v1-58846582	MetaT	7.65738e-11	TARA_100	DCM	0.8_5	GH47	Micro
100DCM1GGMM14	MATOU-v1-58849440	MetaT	6.6492e-11	TARA_100	DCM	0.8_5	GT33	Micro
100DCM1GGMM14	MATOU-v1-58894245	MetaT	8.11643e-11	TARA_100	DCM	0.8_5	GH76	Micro
100DCM1GGMM14	MATOU-v1-40727031	MetaT	7.09396e-11	TARA_100	DCM	0.8_5	CE4	Micro
100DCM1GGMM14	MATOU-v1-22013904	MetaT	1.71056e-10	TARA_100	DCM	0.8_5	AA3_3	Micro
100DCM1GGMM14	MATOU-v1-58847174	MetaT	5.27635e-11	TARA_100	DCM	0.8_5	GH31	Micro
100DCM1GGMM14	MATOU-v1-58874796	MetaT	8.39483e-11	TARA_100	DCM	0.8_5	GT4	Micro
100DCM1GGMM14	MATOU-v1-58860803	MetaT	6.82024e-11	TARA_100	DCM	0.8_5	GH43_14	Micro
100DCM1GGMM14	MATOU-v1-23276632	MetaT	5.30274e-11	TARA_100	DCM	0.8_5	GH64	Micro
100DCM1GGMM14	MATOU-v1-88324382	MetaT	5.30274e-11	TARA_100	DCM	0.8_5	GT22	Micro
100DCM1GGMM14	MATOU-v1-88342687	MetaT	7.294e-11	TARA_100	DCM	0.8_5	GT2_Chitin_synth_1	Micro
100DCM1GGMM14	MATOU-v1-58958570	MetaT	6.42756e-11	TARA_100	DCM	0.8_5	GH81	Micro
100DCM1GGMM14	MATOU-v1-58850161	MetaT	6.38884e-11	TARA_100	DCM	0.8_5	GT15	Micro
100DCM1GGMM14	MATOU-v1-71138804	MetaT	4.13667e-10	TARA_100	DCM	0.8_5	AA3_2	Micro
100DCM1GGMM14	MATOU-v1-58927783	MetaT	6.49845e-11	TARA_100	DCM	0.8_5	GT1	Micro
100DCM1GGMM14	MATOU-v1-73680346	MetaT	1.68937e-10	TARA_100	DCM	0.8_5	GT4	Micro
100DCM1GGMM14	MATOU-v1-70934206	MetaT	6.62842e-11	TARA_100	DCM	0.8_5	GH13_1	Micro
100DCM1GGMM14	MATOU-v1-82281096	MetaT	5.25023e-11	TARA_100	DCM	0.8_5	GH135	Micro
100DCM1GGMM14	MATOU-v1-88373633	MetaT	7.00031e-11	TARA_100	DCM	0.8_5	CE9	Micro
100DCM1GGMM14	MATOU-v1-58841895	MetaT	6.67011e-11	TARA_100	DCM	0.8_5	GT48	Micro
100DCM1GGMM14	MATOU-v1-58847174	MetaT	5.27635e-11	TARA_100	DCM	0.8_5	GH31	Micro
100DCM1GGMM14	MATOU-v1-88324677	MetaT	1.27905e-10	TARA_100	DCM	0.8_5	GH5_12	Micro
100DCM1GGMM14	MATOU-v1-40743591	MetaT	6.83489e-11	TARA_100	DCM	0.8_5	GT4	Micro
100DCM1GGMM14	MATOU-v1-1299225	MetaT	5.95813e-11	TARA_100	DCM	0.8_5	GH15	Micro
100DCM1GGMM14	MATOU-v1-88418037	MetaT	8.15805e-11	TARA_100	DCM	0.8_5	GT90	Micro
100DCM1GGMM14	MATOU-v1-58862548	MetaT	5.25023e-11	TARA_100	DCM	0.8_5	CE4	Micro
100DCM1GGMM14	MATOU-v1-58861194	MetaT	1.46484e-10	TARA_100	DCM	0.8_5	GH72	Micro
100DCM1GGMM14	MATOU-v1-70925059	MetaT	1.05005e-10	TARA_100	DCM	0.8_5	GH1	Micro
100DCM1GGMM14	MATOU-v1-58922168	MetaT	5.92484e-11	TARA_100	DCM	0.8_5	GH36	Micro
100DCM1GGMM14	MATOU-v1-58868254	MetaT	6.23851e-11	TARA_100	DCM	0.8_5	GH76	Micro
100DCM1GGMM14	MATOU-v1-93459372	MetaT	5.25023e-11	TARA_100	DCM	0.8_5	CE4	Micro
100DCM1GGMM14	MATOU-v1-58867884	MetaT	6.20203e-11	TARA_100	DCM	0.8_5	GH51	Micro
100DCM1GGMM14	MATOU-v1-21996685	MetaT	5.95813e-11	TARA_100	DCM	0.8_5	GH31	Micro
100DCM1GGMM14	MATOU-v1-70931262	MetaT	5.95813e-11	TARA_100	DCM	0.8_5	GH13_40	Micro
100DCM1GGMM14	MATOU-v1-58857001	MetaT	8.58743e-11	TARA_100	DCM	0.8_5	GT90	Micro
100DCM1GGMM14	MATOU-v1-22018710	MetaT	8.1268e-11	TARA_100	DCM	0.8_5	GT39	Micro
100DCM1GGMM14	MATOU-v1-59447043	MetaT	5.27635e-11	TARA_100	DCM	0.8_5	CBM21	Micro
100DCM1GGMM14	MATOU-v1-58860184	MetaT	7.00031e-11	TARA_100	DCM	0.8_5	GH3	Micro
100DCM1GGMM14	MATOU-v1-58859190	MetaT	6.99569e-11	TARA_100	DCM	0.8_5	GH13_25	Micro
100DCM1GGMM14	MATOU-v1-88375063	MetaT	5.72238e-11	TARA_100	DCM	0.8_5	GH51	Micro
100DCM1GGMM14	MATOU-v1-58841746	MetaT	6.33433e-11	TARA_100	DCM	0.8_5	GH3	Micro
100DCM1GGMM14	MATOU-v1-103565454	MetaT	5.25023e-11	TARA_100	DCM	0.8_5	AA3	Micro
100DCM1GGMM14	MATOU-v1-58854026	MetaT	8.00413e-11	TARA_100	DCM	0.8_5	GT1	Micro
100DCM1GGMM14	MATOU-v1-88371354	MetaT	1.3243e-10	TARA_100	DCM	0.8_5	GH37	Micro
100DCM1GGMM14	MATOU-v1-58854026	MetaT	8.00413e-11	TARA_100	DCM	0.8_5	GT1	Micro
100DCM1GGMM14	MATOU-v1-22026472	MetaT	2.16037e-10	TARA_100	DCM	0.8_5	GH32	Micro
100DCM1GGMM14	MATOU-v1-88342271	MetaT	9.54346e-11	TARA_100	DCM	0.8_5	AA3_1	Micro
100DCM1GGMM14	MATOU-v1-58845619	MetaT	7.00031e-11	TARA_100	DCM	0.8_5	GT33	Micro
100DCM1GGMM14	MATOU-v1-58856203	MetaT	1.01004e-10	TARA_100	DCM	0.8_5	GH43_21	Micro
100DCM1GGMM14	MATOU-v1-82196582	MetaT	6.50642e-11	TARA_100	DCM	0.8_5	GH72	Micro
100DCM1GGMM14	MATOU-v1-41385207	MetaT	5.25023e-11	TARA_100	DCM	0.8_5	GT39	Micro
100DCM1GGMM14	MATOU-v1-58841691	MetaT	1.30996e-10	TARA_100	DCM	0.8_5	GH15	Micro
100DCM1GGMM14	MATOU-v1-58857125	MetaT	6.32785e-11	TARA_100	DCM	0.8_5	GT2_Chitin_synth_1+GT2_Chitin_synth_2	Micro
100DCM1GGMM14	MATOU-v1-58900586	MetaT	9.60641e-11	TARA_100	DCM	0.8_5	GH43_26	Micro
100DCM1GGMM14	MATOU-v1-58990543	MetaT	5.3563e-11	TARA_100	DCM	0.8_5	GH38	Micro
100DCM1GGMM14	MATOU-v1-58850790	MetaT	6.84224e-11	TARA_100	DCM	0.8_5	GT31	Micro
100DCM1GGMM14	MATOU-v1-21767060	MetaT	1.02966e-10	TARA_100	DCM	0.8_5	GH72+CBM43	Micro
100DCM1GGMM14	MATOU-v1-88360623	MetaT	9.91166e-11	TARA_100	DCM	0.8_5	GH47	Micro
100DCM1GGMM14	MATOU-v1-23082140	MetaT	5.25023e-11	TARA_100	DCM	0.8_5	GT62	Micro
100DCM1GGMM14	MATOU-v1-93499626	MetaT	6.58725e-11	TARA_100	DCM	0.8_5	GH16	Micro
100DCM1GGMM14	MATOU-v1-40700341	MetaT	5.27635e-11	TARA_100	DCM	0.8_5	GH37	Micro
100DCM1GGMM14	MATOU-v1-21742815	MetaT	5.95813e-11	TARA_100	DCM	0.8_5	GT48	Micro
100DCM1GGMM14	MATOU-v1-88337551	MetaT	8.86061e-11	TARA_100	DCM	0.8_5	PL1_10	Micro
100DCM1GGMM14	MATOU-v1-58856560	MetaT	9.28823e-11	TARA_100	DCM	0.8_5	GH55	Micro
100DCM1GGMM14	MATOU-v1-95428766	MetaT	5.32047e-11	TARA_100	DCM	0.8_5	GH49	Micro
100DCM1GGMM14	MATOU-v1-58865777	MetaT	6.65337e-11	TARA_100	DCM	0.8_5	GH3	Micro
100DCM1GGMM14	MATOU-v1-88321724	MetaT	9.01465e-11	TARA_100	DCM	0.8_5	GH76	Micro
100DCM1GGMM14	MATOU-v1-58858738	MetaT	6.99262e-11	TARA_100	DCM	0.8_5	GT0	Micro
100DCM1GGMM14	MATOU-v1-58890022	MetaT	7.26402e-11	TARA_100	DCM	0.8_5	GH20	Micro
100DCM1GGMM14	MATOU-v1-58858634	MetaT	9.30305e-11	TARA_100	DCM	0.8_5	GH125	Micro
100DCM1GGMM14	MATOU-v1-41418728	MetaT	5.25023e-11	TARA_100	DCM	0.8_5	GT24	Micro
100DCM1GGMM14	MATOU-v1-58837762	MetaT	7.622e-11	TARA_100	DCM	0.8_5	GH13_8	Micro
100DCM1GGMM14	MATOU-v1-83195641	MetaT	6.02584e-11	TARA_100	DCM	0.8_5	GH15	Micro
100DCM1GGMM14	MATOU-v1-22019664	MetaT	7.33357e-11	TARA_100	DCM	0.8_5	GH17	Micro
100DCM1GGMM14	MATOU-v1-70968951	MetaT	8.18323e-11	TARA_100	DCM	0.8_5	GT4	Micro
100DCM1GGMM14	MATOU-v1-58894246	MetaT	7.99407e-11	TARA_100	DCM	0.8_5	GH76	Micro
100DCM1GGMM14	MATOU-v1-58857448	MetaT	8.20539e-11	TARA_100	DCM	0.8_5	GT22	Micro
100DCM1GGMM14	MATOU-v1-58909555	MetaT	7.16586e-11	TARA_100	DCM	0.8_5	GH16	Micro
100DCM1GGMM14	MATOU-v1-50004676	MetaT	1.58765e-10	TARA_100	DCM	0.8_5	AA1_3	Micro
100DCM1GGMM14	MATOU-v1-58848693	MetaT	1.10187e-10	TARA_100	DCM	0.8_5	GH84	Micro
100DCM1GGMM14	MATOU-v1-70916463	MetaT	9.22215e-11	TARA_100	DCM	0.8_5	GH47	Micro
100DCM1GGMM14	MATOU-v1-58899076	MetaT	8.43937e-11	TARA_100	DCM	0.8_5	GT15	Micro
100DCM1GGMM14	MATOU-v1-58843196	MetaT	8.0488e-11	TARA_100	DCM	0.8_5	GT4	Micro
100DCM1GGMM14	MATOU-v1-58874369	MetaT	6.79838e-11	TARA_100	DCM	0.8_5	GT22	Micro
100DCM1GGMM14	MATOU-v1-58847675	MetaT	6.74281e-11	TARA_100	DCM	0.8_5	GH17	Micro
100DCM1GGMM14	MATOU-v1-88325687	MetaT	1.42872e-10	TARA_100	DCM	0.8_5	GH5_24	Micro
100DCM1GGMM14	MATOU-v1-41478756	MetaT	1.07281e-10	TARA_100	DCM	0.8_5	GH72+GH72	Micro
100DCM1GGMM14	MATOU-v1-70954452	MetaT	6.50642e-11	TARA_100	DCM	0.8_5	GT2_Glyco_trans_2_3	Micro
100DCM1GGMM14	MATOU-v1-58906224	MetaT	9.75964e-11	TARA_100	DCM	0.8_5	GH3	Micro
100DCM1GGMM14	MATOU-v1-58975064	MetaT	8.41704e-11	TARA_100	DCM	0.8_5	GT22	Micro
100DCM1GGMM14	MATOU-v1-58846701	MetaT	5.37439e-11	TARA_100	DCM	0.8_5	GT2_Chitin_synth_2	Micro
100DCM1GGMM14	MATOU-v1-58854834	MetaT	9.00677e-11	TARA_100	DCM	0.8_5	GT31	Micro
100DCM1GGMM14	MATOU-v1-58839007	MetaT	6.79838e-11	TARA_100	DCM	0.8_5	GH31	Micro
100DCM1GGMM14	MATOU-v1-83159307	MetaT	6.13033e-11	TARA_100	DCM	0.8_5	GH17	Micro
100DCM1GGMM14	MATOU-v1-58853689	MetaT	6.38884e-11	TARA_100	DCM	0.8_5	GT31	Micro
100DCM1GGMM14	MATOU-v1-70918527	MetaT	5.46674e-11	TARA_100	DCM	0.8_5	GH64	Micro
100DCM1GGMM14	MATOU-v1-58866942	MetaT	5.70187e-11	TARA_100	DCM	0.8_5	GT20	Micro
100DCM1GGMM14	MATOU-v1-40748295	MetaT	5.92484e-11	TARA_100	DCM	0.8_5	GH5_31	Micro
100DCM1GGMM14	MATOU-v1-88331708	MetaT	9.62926e-11	TARA_100	DCM	0.8_5	GH13_25	Micro
100DCM1GGMM14	MATOU-v1-22028842	MetaT	6.94303e-11	TARA_100	DCM	0.8_5	GH47	Micro
100DCM1GGMM14	MATOU-v1-58863653	MetaT	6.67011e-11	TARA_100	DCM	0.8_5	GT34	Micro
100DCM1GGMM14	MATOU-v1-58837380	MetaT	9.52587e-11	TARA_100	DCM	0.8_5	GH18	Micro
100DCM1GGMM14	MATOU-v1-88355169	MetaT	7.03171e-11	TARA_100	DCM	0.8_5	GH15	Micro
100DCM1GGMM14	MATOU-v1-83164059	MetaT	1.15572e-10	TARA_100	DCM	0.8_5	GH72	Micro
100DCM1GGMM14	MATOU-v1-39874237	MetaT	5.30274e-11	TARA_100	DCM	0.8_5	AA1	Micro
100DCM1GGMM14	MATOU-v1-29650639	MetaT	6.88667e-11	TARA_100	DCM	0.8_5	AA3_3	Micro
100DCM1GGMM14	MATOU-v1-58869633	MetaT	7.18203e-11	TARA_100	DCM	0.8_5	GH13_40	Micro
100DCM1GGMM14	MATOU-v1-88410003	MetaT	6.79838e-11	TARA_100	DCM	0.8_5	GH43_36	Micro
100DCM1GGMM14	MATOU-v1-40716742	MetaT	1.08219e-10	TARA_100	DCM	0.8_5	GH63	Micro
100DCM1GGMM14	MATOU-v1-93693135	MetaT	5.25023e-11	TARA_100	DCM	0.8_5	PL35	Micro
100DCM1GGMM14	MATOU-v1-58850643	MetaT	8.21069e-11	TARA_100	DCM	0.8_5	GH38	Micro
100DCM1GGMM14	MATOU-v1-58939041	MetaT	5.92484e-11	TARA_100	DCM	0.8_5	GH63	Micro
100DCM1GGMM14	MATOU-v1-58852593	MetaT	6.79838e-11	TARA_100	DCM	0.8_5	GH47	Micro
100DCM1GGMM14	MATOU-v1-70929178	MetaT	6.93168e-11	TARA_100	DCM	0.8_5	GH37	Micro
100DCM1GGMM14	MATOU-v1-88328007	MetaT	5.25023e-11	TARA_100	DCM	0.8_5	GT20	Micro
100DCM1GGMM14	MATOU-v1-58926156	MetaT	1.04267e-10	TARA_100	DCM	0.8_5	GT34	Micro
100DCM1GGMM14	MATOU-v1-58846537	MetaT	8.41704e-11	TARA_100	DCM	0.8_5	GH47	Micro
100DCM1GGMM14	MATOU-v1-88353023	MetaT	5.68658e-11	TARA_100	DCM	0.8_5	GT62	Micro
100DCM1GGMM14	MATOU-v1-58867130	MetaT	1.04048e-10	TARA_100	DCM	0.8_5	GH16	Micro
100DCM1GGMM14	MATOU-v1-58967242	MetaT	5.52368e-11	TARA_100	DCM	0.8_5	GT34	Micro
100DCM1GGMM14	MATOU-v1-58857451	MetaT	6.87774e-11	TARA_100	DCM	0.8_5	GH17	Micro
100DCM1GGMM14	MATOU-v1-58872705	MetaT	5.30274e-11	TARA_100	DCM	0.8_5	GH36	Micro
100DCM1GGMM14	MATOU-v1-88340721	MetaT	2.03951e-10	TARA_100	DCM	0.8_5	GH17	Micro
100DCM1GGMM14	MATOU-v1-58869440	MetaT	5.3563e-11	TARA_100	DCM	0.8_5	GH94	Micro
100DCM1GGMM14	MATOU-v1-58862661	MetaT	6.46675e-11	TARA_100	DCM	0.8_5	GH72	Micro
100DCM1GGMM14	MATOU-v1-16764451	MetaT	1.35389e-10	TARA_100	DCM	0.8_5	GH72	Micro
100DCM1GGMM14	MATOU-v1-23685644	MetaT	7.36491e-11	TARA_100	DCM	0.8_5	GT39	Micro
100DCM1GGMM14	MATOU-v1-58838860	MetaT	6.22805e-11	TARA_100	DCM	0.8_5	CBM21	Micro
100DCM1GGMM14	MATOU-v1-88407290	MetaT	7.00031e-11	TARA_100	DCM	0.8_5	GH43_26	Micro
100DCM1GGMM14	MATOU-v1-58925636	MetaT	6.46675e-11	TARA_100	DCM	0.8_5	GT62	Micro
100DCM1GGMM14	MATOU-v1-58880620	MetaT	1.23651e-10	TARA_100	DCM	0.8_5	GH76	Micro
100DCM1GGMM14	MATOU-v1-58857647	MetaT	7.13373e-11	TARA_100	DCM	0.8_5	GT2_Chitin_synth_2	Micro
100DCM1GGMM14	MATOU-v1-22013008	MetaT	8.28552e-11	TARA_100	DCM	0.8_5	GH0	Micro
100DCM1GGMM14	MATOU-v1-58839507	MetaT	6.0951e-11	TARA_100	DCM	0.8_5	GH79	Micro
100DCM1GGMM14	MATOU-v1-58858697	MetaT	7.02349e-11	TARA_100	DCM	0.8_5	GT21	Micro
100DCM1GGMM14	MATOU-v1-88319292	MetaT	8.66258e-11	TARA_100	DCM	0.8_5	GH76	Micro
100DCM1GGMM14	MATOU-v1-58843582	MetaT	5.27635e-11	TARA_100	DCM	0.8_5	AA3_3	Micro
100DCM1GGMM14	MATOU-v1-58894772	MetaT	8.65753e-11	TARA_100	DCM	0.8_5	GT4	Micro
100DCM1GGMM14	MATOU-v1-58885002	MetaT	1.05352e-10	TARA_100	DCM	0.8_5	GH125	Micro
100DCM1GGMM14	MATOU-v1-58841494	MetaT	1.0085e-10	TARA_100	DCM	0.8_5	GT20	Micro
100DCM1GGMM14	MATOU-v1-58854798	MetaT	7.62984e-11	TARA_100	DCM	0.8_5	GH38	Micro
100DCM1GGMM14	MATOU-v1-58875265	MetaT	6.62842e-11	TARA_100	DCM	0.8_5	GT32	Micro
100DCM1GGMM14	MATOU-v1-59151848	MetaT	7.23923e-11	TARA_100	DCM	0.8_5	GT62	Micro
100DCM1GGMM14	MATOU-v1-57848146	MetaT	5.3563e-11	TARA_100	DCM	0.8_5	GH17	Micro
100DCM1GGMM14	MATOU-v1-58887429	MetaT	7.46864e-11	TARA_100	DCM	0.8_5	GH28	Micro
100DCM1GGMM14	MATOU-v1-58903048	MetaT	7.52161e-11	TARA_100	DCM	0.8_5	GH32	Micro
100DCM1GGMM14	MATOU-v1-58926707	MetaT	6.06027e-11	TARA_100	DCM	0.8_5	GT90	Micro
100DCM1GGMM14	MATOU-v1-58853524	MetaT	7.71868e-11	TARA_100	DCM	0.8_5	GH13_8	Micro
100DCM1GGMM14	MATOU-v1-88333075	MetaT	9.42429e-11	TARA_100	DCM	0.8_5	GT20	Micro
100DCM1GGMM14	MATOU-v1-88379945	MetaT	6.13033e-11	TARA_100	DCM	0.8_5	AA9	Micro
100DCM1GGMM14	MATOU-v1-58867505	MetaT	6.41978e-11	TARA_100	DCM	0.8_5	GH37	Micro
100DCM1GGMM14	MATOU-v1-88362180	MetaT	9.8381e-11	TARA_100	DCM	0.8_5	GH47	Micro
100DCM1GGMM14	MATOU-v1-58838974	MetaT	6.06027e-11	TARA_100	DCM	0.8_5	GH16	Micro
100DCM1GGMM14	MATOU-v1-88328007	MetaT	5.25023e-11	TARA_100	DCM	0.8_5	GT20	Micro
100DCM1GGMM14	MATOU-v1-83196392	MetaT	5.76384e-11	TARA_100	DCM	0.8_5	GH72	Micro
100DCM1GGMM14	MATOU-v1-70946896	MetaT	8.03445e-11	TARA_100	DCM	0.8_5	GT39	Micro
100DCM1GGMM14	MATOU-v1-58860159	MetaT	5.5526e-11	TARA_100	DCM	0.8_5	GH13_5	Micro
100DCM1GGMM14	MATOU-v1-88348268	MetaT	7.9211e-11	TARA_100	DCM	0.8_5	GH16	Micro
100DCM1GGMM14	MATOU-v1-22020227	MetaT	5.30274e-11	TARA_100	DCM	0.8_5	GT2_Chitin_synth_1+GT2_Chitin_synth_2	Micro
100DCM1GGMM14	MATOU-v1-58856865	MetaT	8.32455e-11	TARA_100	DCM	0.8_5	GT90	Micro
100DCM1GGMM14	MATOU-v1-70918985	MetaT	9.14265e-11	TARA_100	DCM	0.8_5	GH47	Micro
100DCM1GGMM14	MATOU-v1-58914830	MetaT	6.16597e-11	TARA_100	DCM	0.8_5	GH31	Micro
100DCM1GGMM14	MATOU-v1-58895061	MetaT	6.64226e-11	TARA_100	DCM	0.8_5	GH95	Micro
100DCM1GGMM14	MATOU-v1-58897972	MetaT	8.94437e-11	TARA_100	DCM	0.8_5	GT58	Micro
100DCM1GGMM14	MATOU-v1-73603721	MetaT	1.18663e-10	TARA_100	DCM	0.8_5	GH72	Micro
100DCM1GGMM14	MATOU-v1-58841578	MetaT	7.88511e-11	TARA_100	DCM	0.8_5	GH15+CBM20	Micro
100DCM1GGMM14	MATOU-v1-58861462	MetaT	7.52161e-11	TARA_100	DCM	0.8_5	GH32	Micro
100DCM1GGMM14	MATOU-v1-39666313	MetaT	5.27635e-11	TARA_100	DCM	0.8_5	GT24	Micro
100DCM1GGMM14	MATOU-v1-58879488	MetaT	1.04628e-10	TARA_100	DCM	0.8_5	CBM21	Micro
100DCM1GGMM14	MATOU-v1-58838858	MetaT	5.25023e-11	TARA_100	DCM	0.8_5	CBM21	Micro
100DCM1GGMM14	MATOU-v1-58874965	MetaT	6.50642e-11	TARA_100	DCM	0.8_5	GH35	Micro
100DCM1GGMM14	MATOU-v1-88334359	MetaT	1.09232e-10	TARA_100	DCM	0.8_5	GT20	Micro
100DCM1GGMM14	MATOU-v1-88359228	MetaT	3.60477e-10	TARA_100	DCM	0.8_5	GH37	Micro
100DCM1GGMM14	MATOU-v1-22023452	MetaT	6.70525e-11	TARA_100	DCM	0.8_5	GT1	Micro
100DCM1GGMM14	MATOU-v1-14922660	MetaT	9.80409e-11	TARA_100	DCM	0.8_5	GT4	Micro
100DCM1GGMM14	MATOU-v1-58841622	MetaT	1.00127e-10	TARA_100	DCM	0.8_5	GT2_Glyco_tranf_2_3	Micro
100DCM1GGMM14	MATOU-v1-88325176	MetaT	7.13373e-11	TARA_100	DCM	0.8_5	GT2_Chitin_synth_2	Micro
100DCM1GGZZ11	MATOU-v1-58850790	MetaG	3.65e-10	TARA_100	DCM	0.8_2000	GT31	Macro
100DCM1GGZZ11	MATOU-v1-58853129	MetaG	4.46e-10	TARA_100	DCM	0.8_2000	GT2_Chitin_synth_2	Macro
100DCM1GGZZ11	MATOU-v1-82256108	MetaG	4.06e-10	TARA_100	DCM	0.8_2000	GT2_Chitin_synth_1+GT2_Chitin_synth_2	Macro
100DCM1GGZZ11	MATOU-v1-58858394	MetaG	3.79e-10	TARA_100	DCM	0.8_2000	GT90	Macro
100DCM1GGZZ11	MATOU-v1-58838860	MetaG	3.85e-10	TARA_100	DCM	0.8_2000	CBM21	Macro
100DCM1GGZZ11	MATOU-v1-58894772	MetaG	4.07e-10	TARA_100	DCM	0.8_2000	GT4	Macro
100DCM1GGZZ11	MATOU-v1-88330417	MetaG	3.64e-10	TARA_100	DCM	0.8_2000	AA7	Macro
100DCM1GGZZ11	MATOU-v1-58885179	MetaG	3.88e-10	TARA_100	DCM	0.8_2000	GH154	Macro
100DCM1GGZZ11	MATOU-v1-80148986	MetaG	3.49e-10	TARA_100	DCM	0.8_2000	GH125	Macro
100DCM1GGZZ11	MATOU-v1-22020227	MetaG	3.82e-10	TARA_100	DCM	0.8_2000	GT2_Chitin_synth_1+GT2_Chitin_synth_2	Macro
100DCM1GGZZ11	MATOU-v1-41428538	MetaG	3.79e-10	TARA_100	DCM	0.8_2000	GH1	Macro
100DCM1GGZZ11	MATOU-v1-58846701	MetaG	4.24e-10	TARA_100	DCM	0.8_2000	GT2_Chitin_synth_2	Macro
100DCM1GGZZ11	MATOU-v1-58846102	MetaG	3.99e-10	TARA_100	DCM	0.8_2000	GT2_Chitin_synth_2	Macro
100DCM1GGZZ11	MATOU-v1-58874965	MetaG	3.65e-10	TARA_100	DCM	0.8_2000	GH35	Macro
100DCM1GGZZ11	MATOU-v1-88324524	MetaG	3.79e-10	TARA_100	DCM	0.8_2000	GH31	Macro
100DCM1GGZZ11	MATOU-v1-58907319	MetaG	3.58e-10	TARA_100	DCM	0.8_2000	GT90	Macro
100DCM1GGZZ11	MATOU-v1-58900586	MetaG	3.56e-10	TARA_100	DCM	0.8_2000	GH43_26	Macro
100DCM1GGZZ11	MATOU-v1-88407290	MetaG	3.67e-10	TARA_100	DCM	0.8_2000	GH43_26	Macro
100DCM1GGZZ11	MATOU-v1-58853770	MetaG	3.92e-10	TARA_100	DCM	0.8_2000	GT1	Macro
100DCM1GGZZ11	MATOU-v1-58854834	MetaG	3.88e-10	TARA_100	DCM	0.8_2000	GT31	Macro
100DCM1GGZZ11	MATOU-v1-58882814	MetaG	3.42e-10	TARA_100	DCM	0.8_2000	GT2_Glycos_transf_2	Macro
100DCM1GGZZ11	MATOU-v1-58856865	MetaG	3.95e-10	TARA_100	DCM	0.8_2000	GT90	Macro
100DCM1GGZZ11	MATOU-v1-58860184	MetaG	3.67e-10	TARA_100	DCM	0.8_2000	GH3	Macro
100DCM1GGZZ11	MATOU-v1-88445780	MetaG	3.71e-10	TARA_100	DCM	0.8_2000	GH47	Macro
100DCM1GGZZ11	MATOU-v1-58848999	MetaG	3.5e-10	TARA_100	DCM	0.8_2000	GT4	Macro
100DCM1GGZZ11	MATOU-v1-41418728	MetaG	3.42e-10	TARA_100	DCM	0.8_2000	GT24	Macro
100DCM1GGZZ11	MATOU-v1-58944410	MetaG	3.69e-10	TARA_100	DCM	0.8_2000	GH29	Macro
100DCM1GGZZ11	MATOU-v1-58903642	MetaG	3.77e-10	TARA_100	DCM	0.8_2000	AA3_2	Macro
100DCM1GGZZ11	MATOU-v1-88324678	MetaG	4.97e-10	TARA_100	DCM	0.8_2000	GH5_12	Macro
100DCM1GGZZ11	MATOU-v1-58873946	MetaG	3.42e-10	TARA_100	DCM	0.8_2000	GT31	Macro
100DCM1GGZZ11	MATOU-v1-83165185	MetaG	3.77e-10	TARA_100	DCM	0.8_2000	AA3_2	Macro
100DCM1GGZZ11	MATOU-v1-88340721	MetaG	4.32e-10	TARA_100	DCM	0.8_2000	GH17	Macro
100DCM1GGZZ11	MATOU-v1-58865762	MetaG	3.52e-10	TARA_100	DCM	0.8_2000	AA3_2	Macro
100DCM1GGZZ11	MATOU-v1-58848693	MetaG	3.95e-10	TARA_100	DCM	0.8_2000	GH84	Macro
100DCM1GGZZ11	MATOU-v1-58978899	MetaG	3.62e-10	TARA_100	DCM	0.8_2000	GH72	Macro
100DCM1GGZZ11	MATOU-v1-58869633	MetaG	5.14e-10	TARA_100	DCM	0.8_2000	GH13_40	Macro
100DCM1GGZZ11	MATOU-v1-58979517	MetaG	3.56e-10	TARA_100	DCM	0.8_2000	CE4	Macro
100DCM1GGZZ11	MATOU-v1-58848723	MetaG	4.56e-10	TARA_100	DCM	0.8_2000	GH132	Macro
100DCM1GGZZ11	MATOU-v1-58857448	MetaG	3.49e-10	TARA_100	DCM	0.8_2000	GT22	Macro
100DCM1GGZZ11	MATOU-v1-58894246	MetaG	3.73e-10	TARA_100	DCM	0.8_2000	GH76	Macro
100DCM1GGZZ11	MATOU-v1-22028842	MetaG	3.56e-10	TARA_100	DCM	0.8_2000	GH47	Macro
100DCM1GGZZ11	MATOU-v1-58850643	MetaG	5.25e-10	TARA_100	DCM	0.8_2000	GH38	Macro
100DCM1GGZZ11	MATOU-v1-58860673	MetaG	3.81e-10	TARA_100	DCM	0.8_2000	GT21	Macro
100DCM1GGZZ11	MATOU-v1-22056603	MetaG	3.77e-10	TARA_100	DCM	0.8_2000	GH31	Macro
100DCM1GGZZ11	MATOU-v1-58910070	MetaG	3.81e-10	TARA_100	DCM	0.8_2000	GT31	Macro
100DCM1GGZZ11	MATOU-v1-58858697	MetaG	3.6e-10	TARA_100	DCM	0.8_2000	GT21	Macro
100DCM1GGZZ11	MATOU-v1-58842356	MetaG	3.64e-10	TARA_100	DCM	0.8_2000	GH5_24	Macro
100DCM1GGZZ11	MATOU-v1-58872191	MetaG	3.58e-10	TARA_100	DCM	0.8_2000	GH43_1	Macro
100DCM1GGZZ11	MATOU-v1-58887395	MetaG	5.31e-10	TARA_100	DCM	0.8_2000	AA1_3	Macro
100DCM1GGZZ11	MATOU-v1-58879538	MetaG	4.1e-10	TARA_100	DCM	0.8_2000	GT15	Macro
100DCM1GGZZ11	MATOU-v1-82196582	MetaG	4.06e-10	TARA_100	DCM	0.8_2000	GH72	Macro
100DCM1GGZZ11	MATOU-v1-58853520	MetaG	3.92e-10	TARA_100	DCM	0.8_2000	GH76	Macro
100DCM1GGZZ11	MATOU-v1-58851536	MetaG	4.5e-10	TARA_100	DCM	0.8_2000	GT39	Macro
100DCM1GGZZ11	MATOU-v1-58929418	MetaG	3.51e-10	TARA_100	DCM	0.8_2000	GT4	Macro
100DCM1GGZZ11	MATOU-v1-58857125	MetaG	4.53e-10	TARA_100	DCM	0.8_2000	GT2_Chitin_synth_1+GT2_Chitin_synth_2	Macro
100DCM1GGZZ11	MATOU-v1-58851679	MetaG	3.64e-10	TARA_100	DCM	0.8_2000	GT20	Macro
100DCM1GGZZ11	MATOU-v1-58944679	MetaG	3.88e-10	TARA_100	DCM	0.8_2000	GT2_Glyco_trans_2_3	Macro
100DCM1GGZZ11	MATOU-v1-58927783	MetaG	4.67e-10	TARA_100	DCM	0.8_2000	GT1	Macro
100DCM1GGZZ11	MATOU-v1-70942780	MetaG	3.64e-10	TARA_100	DCM	0.8_2000	GH16	Macro
100DCM1GGZZ11	MATOU-v1-21997290	MetaG	3.88e-10	TARA_100	DCM	0.8_2000	GT90	Macro
100DCM1GGZZ11	MATOU-v1-58906965	MetaG	3.42e-10	TARA_100	DCM	0.8_2000	GT50	Macro
100DCM1GGZZ11	MATOU-v1-88324313	MetaG	3.62e-10	TARA_100	DCM	0.8_2000	AA12	Macro
100DCM1GGZZ11	MATOU-v1-13288338	MetaG	5.8e-10	TARA_100	DCM	0.8_2000	GT15	Macro
100DCM1GGZZ11	MATOU-v1-58841895	MetaG	3.83e-10	TARA_100	DCM	0.8_2000	GT48	Macro
100DCM1GGZZ11	MATOU-v1-26369466	MetaG	8.03e-10	TARA_100	DCM	0.8_2000	GT90	Macro
100DCM1GGZZ11	MATOU-v1-58846734	MetaG	3.42e-10	TARA_100	DCM	0.8_2000	GH47	Macro
100DCM1GGZZ11	MATOU-v1-58852886	MetaG	7.35e-10	TARA_100	DCM	0.8_2000	GT2_Glyco_tranf_2_3	Macro
100DCM1GGZZ11	MATOU-v1-58901565	MetaG	4.7e-10	TARA_100	DCM	0.8_2000	GT31	Macro
100DCM1GGZZ11	MATOU-v1-73603721	MetaG	3.71e-10	TARA_100	DCM	0.8_2000	GH72	Macro
100DCM1GGZZ11	MATOU-v1-58852470	MetaG	3.72e-10	TARA_100	DCM	0.8_2000	GT15	Macro
100DCM1GGZZ11	MATOU-v1-70918665	MetaG	3.95e-10	TARA_100	DCM	0.8_2000	GH13_25	Macro
100DCM1GGZZ11	MATOU-v1-58853689	MetaG	3.82e-10	TARA_100	DCM	0.8_2000	GT31	Macro
100DCM1GGZZ11	MATOU-v1-88360623	MetaG	3.67e-10	TARA_100	DCM	0.8_2000	GH47	Macro
100DCM1GGZZ11	MATOU-v1-70939149	MetaG	3.58e-10	TARA_100	DCM	0.8_2000	GT2_Glyco_trans_2_3	Macro
100DCM1GGZZ11	MATOU-v1-58857647	MetaG	3.92e-10	TARA_100	DCM	0.8_2000	GT2_Chitin_synth_2	Macro
100DCM1GGZZ11	MATOU-v1-58887429	MetaG	5.66e-10	TARA_100	DCM	0.8_2000	GH28	Macro
100DCM1GGZZ11	MATOU-v1-58840046	MetaG	3.65e-10	TARA_100	DCM	0.8_2000	GH72	Macro
100DCM1GGZZ11	MATOU-v1-58853524	MetaG	3.45e-10	TARA_100	DCM	0.8_2000	GH13_8	Macro
100DCM1GGZZ11	MATOU-v1-58918819	MetaG	4.21e-10	TARA_100	DCM	0.8_2000	GH3	Macro
100DCM1GGZZ11	MATOU-v1-82251800	MetaG	4.09e-10	TARA_100	DCM	0.8_2000	GH5_7	Macro
100DCM1GGZZ11	MATOU-v1-88337551	MetaG	3.62e-10	TARA_100	DCM	0.8_2000	PL1_10	Macro
100DCM1GGZZ11	MATOU-v1-58875265	MetaG	4.69e-10	TARA_100	DCM	0.8_2000	GT32	Macro
100DCM1GGZZ11	MATOU-v1-58872705	MetaG	4.06e-10	TARA_100	DCM	0.8_2000	GH36	Macro
100DCM1GGZZ11	MATOU-v1-58867351	MetaG	4.09e-10	TARA_100	DCM	0.8_2000	GH13_40	Macro
100DCM1GGZZ11	MATOU-v1-58838974	MetaG	4.64e-10	TARA_100	DCM	0.8_2000	GH16	Macro
100DCM1GGZZ11	MATOU-v1-88430288	MetaG	5.66e-10	TARA_100	DCM	0.8_2000	GH16	Macro
100DCM1GGZZ11	MATOU-v1-58874111	MetaG	3.64e-10	TARA_100	DCM	0.8_2000	GH31	Macro
100DCM1GGZZ11	MATOU-v1-22065088	MetaG	5.71e-10	TARA_100	DCM	0.8_2000	GT57+GT57	Macro
100DCM1GGZZ11	MATOU-v1-59085836	MetaG	3.67e-10	TARA_100	DCM	0.8_2000	GH36	Macro
100DCM1GGZZ11	MATOU-v1-58865684	MetaG	3.42e-10	TARA_100	DCM	0.8_2000	GT8	Macro
100DCM1GGZZ11	MATOU-v1-88315880	MetaG	4.04e-10	TARA_100	DCM	0.8_2000	GH17	Macro
100DCM1GGZZ11	MATOU-v1-40778646	MetaG	3.51e-10	TARA_100	DCM	0.8_2000	AA3_2	Macro
100DCM1GGZZ11	MATOU-v1-88319292	MetaG	3.68e-10	TARA_100	DCM	0.8_2000	GH76	Macro
100DCM1GGZZ11	MATOU-v1-58875204	MetaG	3.73e-10	TARA_100	DCM	0.8_2000	GH3	Macro
100DCM1GGZZ11	MATOU-v1-58847675	MetaG	3.97e-10	TARA_100	DCM	0.8_2000	GH17	Macro
100DCM1GGZZ11	MATOU-v1-13307119	MetaG	5.57e-10	TARA_100	DCM	0.8_2000	GH16	Macro
100DCM1GGZZ11	MATOU-v1-58860159	MetaG	3.42e-10	TARA_100	DCM	0.8_2000	GH13_5	Macro
100DCM1GGZZ11	MATOU-v1-88317965	MetaG	4.09e-10	TARA_100	DCM	0.8_2000	GH115	Macro
100DCM1GGZZ11	MATOU-v1-58868601	MetaG	3.82e-10	TARA_100	DCM	0.8_2000	GT32	Macro
100DCM1GGZZ11	MATOU-v1-58846537	MetaG	3.92e-10	TARA_100	DCM	0.8_2000	GH47	Macro
100DCM1GGZZ11	MATOU-v1-69058249	MetaG	3.71e-10	TARA_100	DCM	0.8_2000	CBM21	Macro
100DCM1GGZZ11	MATOU-v1-88379945	MetaG	3.75e-10	TARA_100	DCM	0.8_2000	AA9	Macro
100DCM1GGZZ11	MATOU-v1-22059102	MetaG	3.42e-10	TARA_100	DCM	0.8_2000	GH15	Macro
100DCM1GGZZ11	MATOU-v1-58838623	MetaG	3.84e-10	TARA_100	DCM	0.8_2000	GH32	Macro
100DCM1GGZZ11	MATOU-v1-58906224	MetaG	5.02e-10	TARA_100	DCM	0.8_2000	GH3	Macro
100DCM1GGZZ11	MATOU-v1-58926910	MetaG	3.95e-10	TARA_100	DCM	0.8_2000	GH20	Macro
100DCM1GGZZ11	MATOU-v1-58843826	MetaG	3.9e-10	TARA_100	DCM	0.8_2000	GT2_Glyco_trans_2_3	Macro
100DCM1GGZZ11	MATOU-v1-22013904	MetaG	3.73e-10	TARA_100	DCM	0.8_2000	AA3_3	Macro
100DCM1GGZZ11	MATOU-v1-58854260	MetaG	7.27e-10	TARA_100	DCM	0.8_2000	AA3_2	Macro
100DCM1GGZZ11	MATOU-v1-58879503	MetaG	3.42e-10	TARA_100	DCM	0.8_2000	GT41	Macro
100DCM1GGZZ11	MATOU-v1-58862661	MetaG	3.64e-10	TARA_100	DCM	0.8_2000	GH72	Macro
100DCM1GGZZ11	MATOU-v1-88342271	MetaG	3.95e-10	TARA_100	DCM	0.8_2000	AA3_1	Macro
100DCM1GGZZ11	MATOU-v1-58842858	MetaG	3.69e-10	TARA_100	DCM	0.8_2000	GT2_Chitin_synth_2	Macro
100DCM1GGZZ11	MATOU-v1-22032629	MetaG	3.86e-10	TARA_100	DCM	0.8_2000	GT31	Macro
100DCM1GGZZ11	MATOU-v1-58925587	MetaG	3.51e-10	TARA_100	DCM	0.8_2000	GH38	Macro
100DCM1GGZZ11	MATOU-v1-58863653	MetaG	3.82e-10	TARA_100	DCM	0.8_2000	GT34	Macro
100DCM1GGZZ11	MATOU-v1-88403128	MetaG	3.79e-10	TARA_100	DCM	0.8_2000	GT2_Chitin_synth_1	Macro
100DCM1GGZZ11	MATOU-v1-58866941	MetaG	3.44e-10	TARA_100	DCM	0.8_2000	GT20	Macro
100DCM1GGZZ11	MATOU-v1-58974490	MetaG	3.88e-10	TARA_100	DCM	0.8_2000	GH18	Macro
100DCM1GGZZ11	MATOU-v1-58864378	MetaG	4.11e-10	TARA_100	DCM	0.8_2000	GH17	Macro
100DCM1GGZZ11	MATOU-v1-58899076	MetaG	3.76e-10	TARA_100	DCM	0.8_2000	GT15	Macro
100DCM1GGZZ11	MATOU-v1-58883938	MetaG	3.42e-10	TARA_100	DCM	0.8_2000	GH16	Macro
100DCM1GGZZ11	MATOU-v1-88324677	MetaG	4.11e-10	TARA_100	DCM	0.8_2000	GH5_12	Macro
100DCM1GGZZ11	MATOU-v1-22026472	MetaG	3.81e-10	TARA_100	DCM	0.8_2000	GH32	Macro
100DCM1GGZZ11	MATOU-v1-58841494	MetaG	3.69e-10	TARA_100	DCM	0.8_2000	GT20	Macro
100DCM1GGZZ11	MATOU-v1-58856559	MetaG	4e-10	TARA_100	DCM	0.8_2000	GH55	Macro
100DCM1GGZZ11	MATOU-v1-58897972	MetaG	5.48e-10	TARA_100	DCM	0.8_2000	GT58	Macro
100DCM1GGZZ11	MATOU-v1-58883830	MetaG	3.9e-10	TARA_100	DCM	0.8_2000	GT20	Macro
100DCM1GGZZ11	MATOU-v1-58923928	MetaG	3.62e-10	TARA_100	DCM	0.8_2000	AA3_2	Macro
100DCM1GGZZ11	MATOU-v1-58943359	MetaG	3.73e-10	TARA_100	DCM	0.8_2000	GH3	Macro
100DCM1GGZZ11	MATOU-v1-58895950	MetaG	4e-10	TARA_100	DCM	0.8_2000	GH115	Macro
100DCM1GGZZ11	MATOU-v1-58865683	MetaG	3.67e-10	TARA_100	DCM	0.8_2000	GT8	Macro
100DCM1GGZZ11	MATOU-v1-88418037	MetaG	4.14e-10	TARA_100	DCM	0.8_2000	GT90	Macro
100DCM1GGZZ11	MATOU-v1-58903632	MetaG	4.21e-10	TARA_100	DCM	0.8_2000	GH16	Macro
100DCM1GGZZ11	MATOU-v1-59066032	MetaG	3.79e-10	TARA_100	DCM	0.8_2000	GH2	Macro
100DCM1GGZZ11	MATOU-v1-58851877	MetaG	3.73e-10	TARA_100	DCM	0.8_2000	GT57+GT57	Macro
100DCM1GGZZ11	MATOU-v1-88321724	MetaG	3.67e-10	TARA_100	DCM	0.8_2000	GH76	Macro
100DCM1GGZZ11	MATOU-v1-58874796	MetaG	3.42e-10	TARA_100	DCM	0.8_2000	GT4	Macro
100DCM1GGZZ11	MATOU-v1-58865777	MetaG	3.82e-10	TARA_100	DCM	0.8_2000	GH3	Macro
100DCM1GGZZ11	MATOU-v1-58914830	MetaG	3.82e-10	TARA_100	DCM	0.8_2000	GH31	Macro
100DCM1GGZZ11	MATOU-v1-58935571	MetaG	4.38e-10	TARA_100	DCM	0.8_2000	GH47	Macro
100DCM1GGZZ11	MATOU-v1-73758058	MetaG	3.42e-10	TARA_100	DCM	0.8_2000	GH49	Macro
100DCM1GGZZ11	MATOU-v1-58865781	MetaG	3.6e-10	TARA_100	DCM	0.8_2000	GT2	Macro
100DCM1GGZZ11	MATOU-v1-1305196	MetaG	3.45e-10	TARA_100	DCM	0.8_2000	GH20	Macro
100DCM1GGZZ11	MATOU-v1-58837968	MetaG	3.99e-10	TARA_100	DCM	0.8_2000	GT22	Macro
100DCM1GGZZ11	MATOU-v1-58894140	MetaG	3.65e-10	TARA_100	DCM	0.8_2000	GH1	Macro
100DCM1GGZZ11	MATOU-v1-58909555	MetaG	3.71e-10	TARA_100	DCM	0.8_2000	GH16	Macro
100DCM1GGZZ11	MATOU-v1-58871276	MetaG	6.17e-10	TARA_100	DCM	0.8_2000	GH55	Macro
100DCM1GGZZ11	MATOU-v1-82251800	MetaG	4.09e-10	TARA_100	DCM	0.8_2000	GH76	Macro
100DCM1GGZZ11	MATOU-v1-58999580	MetaG	3.42e-10	TARA_100	DCM	0.8_2000	GT32	Macro
100DCM1GGZZ11	MATOU-v1-22003037	MetaG	4.16e-10	TARA_100	DCM	0.8_2000	CBM21	Macro
100DCM1GGZZ11	MATOU-v1-58854026	MetaG	4.84e-10	TARA_100	DCM	0.8_2000	GT1	Macro
100DCM1GGZZ11	MATOU-v1-58838859	MetaG	3.92e-10	TARA_100	DCM	0.8_2000	CBM21	Macro
100DCM1GGZZ11	MATOU-v1-88333075	MetaG	5.89e-10	TARA_100	DCM	0.8_2000	GT20	Macro
100DCM1GGZZ11	MATOU-v1-58867884	MetaG	3.82e-10	TARA_100	DCM	0.8_2000	GH51	Macro
100DCM1GGZZ11	MATOU-v1-58855540	MetaG	3.84e-10	TARA_100	DCM	0.8_2000	GH127	Macro
100DCM1GGZZ11	MATOU-v1-88325687	MetaG	3.92e-10	TARA_100	DCM	0.8_2000	GH5_24	Macro
100DCM1GGZZ11	MATOU-v1-70911286	MetaG	3.77e-10	TARA_100	DCM	0.8_2000	GH31	Macro
100DCM1GGZZ11	MATOU-v1-58845619	MetaG	3.42e-10	TARA_100	DCM	0.8_2000	GT33	Macro
100DCM1GGZZ11	MATOU-v1-58885002	MetaG	3.45e-10	TARA_100	DCM	0.8_2000	GH125	Macro
100DCM1GGZZ11	MATOU-v1-88371354	MetaG	4.06e-10	TARA_100	DCM	0.8_2000	GH37	Macro
100DCM1GGZZ11	MATOU-v1-58838054	MetaG	4.06e-10	TARA_100	DCM	0.8_2000	GH0	Macro
100DCM1GGZZ11	MATOU-v1-58866942	MetaG	4.04e-10	TARA_100	DCM	0.8_2000	GT20	Macro
100DCM1GGZZ11	MATOU-v1-58868254	MetaG	4.54e-10	TARA_100	DCM	0.8_2000	GH76	Macro
100DCM1GGZZ11	MATOU-v1-58895061	MetaG	3.77e-10	TARA_100	DCM	0.8_2000	GH95	Macro
100DCM1GGZZ11	MATOU-v1-88347203	MetaG	4.06e-10	TARA_100	DCM	0.8_2000	GH3	Macro
100DCM1GGZZ11	MATOU-v1-88440537	MetaG	5.57e-10	TARA_100	DCM	0.8_2000	GH47	Macro
100DCM1GGZZ11	MATOU-v1-58849020	MetaG	3.54e-10	TARA_100	DCM	0.8_2000	GT2_Glyco_trans_2_3	Macro
100DCM1GGZZ11	MATOU-v1-88375063	MetaG	4.67e-10	TARA_100	DCM	0.8_2000	GH51	Macro
100DCM1GGZZ11	MATOU-v1-58975064	MetaG	4.73e-10	TARA_100	DCM	0.8_2000	GT22	Macro
100DCM1GGZZ11	MATOU-v1-58939041	MetaG	3.75e-10	TARA_100	DCM	0.8_2000	GH63	Macro
100DCM1GGZZ11	MATOU-v1-58841371	MetaG	4.21e-10	TARA_100	DCM	0.8_2000	GT2_Chitin_synth_1+GT2_Chitin_synth_2	Macro
100DCM1GGZZ11	MATOU-v1-88355170	MetaG	3.77e-10	TARA_100	DCM	0.8_2000	GH15	Macro
100DCM1GGZZ11	MATOU-v1-58864582	MetaG	3.82e-10	TARA_100	DCM	0.8_2000	GT50	Macro
100DCM1GGZZ11	MATOU-v1-88359228	MetaG	3.75e-10	TARA_100	DCM	0.8_2000	GH37	Macro
100DCM1GGZZ11	MATOU-v1-88362856	MetaG	5.95e-10	TARA_100	DCM	0.8_2000	GH76	Macro
100DCM1GGZZ11	MATOU-v1-88345955	MetaG	3.45e-10	TARA_100	DCM	0.8_2000	GT48	Macro
100DCM1GGZZ11	MATOU-v1-88389804	MetaG	9.38e-10	TARA_100	DCM	0.8_2000	GT39	Macro
100DCM1GGZZ11	MATOU-v1-22014128	MetaG	4.04e-10	TARA_100	DCM	0.8_2000	GT62	Macro
100DCM1GGZZ11	MATOU-v1-58854026	MetaG	4.84e-10	TARA_100	DCM	0.8_2000	GT1	Macro
100DCM1GGZZ11	MATOU-v1-83445208	MetaG	1.11e-09	TARA_100	DCM	0.8_2000	GH72	Macro
100DCM1GGZZ11	MATOU-v1-58865077	MetaG	4.71e-10	TARA_100	DCM	0.8_2000	GT2_Glyco_tranf_2_3	Macro
100DCM1GGZZ11	MATOU-v1-88373633	MetaG	3.71e-10	TARA_100	DCM	0.8_2000	CE9	Macro
100DCM1GGZZ11	MATOU-v1-58839555	MetaG	4.6e-10	TARA_100	DCM	0.8_2000	GH81	Macro
100DCM1GGZZ11	MATOU-v1-58938140	MetaG	4.57e-10	TARA_100	DCM	0.8_2000	GH76	Macro
100DCM1GGZZ11	MATOU-v1-58967380	MetaG	7.72e-10	TARA_100	DCM	0.8_2000	GH32	Macro
100DCM1GGZZ11	MATOU-v1-70933819	MetaG	3.88e-10	TARA_100	DCM	0.8_2000	GH16	Macro
100DCM1GGZZ11	MATOU-v1-58959903	MetaG	3.42e-10	TARA_100	DCM	0.8_2000	GH5_5	Macro
100DCM1GGZZ11	MATOU-v1-82275030	MetaG	4.19e-10	TARA_100	DCM	0.8_2000	GH29	Macro
100DCM1GGZZ11	MATOU-v1-88325176	MetaG	3.84e-10	TARA_100	DCM	0.8_2000	GT2_Chitin_synth_2	Macro
100DCM1GGZZ11	MATOU-v1-58843582	MetaG	3.86e-10	TARA_100	DCM	0.8_2000	AA3_3	Macro
100DCM1GGZZ11	MATOU-v1-49206995	MetaG	3.49e-10	TARA_100	DCM	0.8_2000	GH17	Macro
100DCM1GGZZ11	MATOU-v1-88347079	MetaG	3.91e-10	TARA_100	DCM	0.8_2000	GH76	Macro
100DCM1GGZZ11	MATOU-v1-88331708	MetaG	3.83e-10	TARA_100	DCM	0.8_2000	GH13_25	Macro
100DCM1GGZZ11	MATOU-v1-88353023	MetaG	3.42e-10	TARA_100	DCM	0.8_2000	GT62	Macro
100DCM1GGZZ11	MATOU-v1-58849440	MetaG	3.71e-10	TARA_100	DCM	0.8_2000	GT33	Macro
100DCM1GGZZ11	MATOU-v1-88357747	MetaG	3.9e-10	TARA_100	DCM	0.8_2000	PL4_3	Macro
100DCM1GGZZ11	MATOU-v1-58857001	MetaG	3.64e-10	TARA_100	DCM	0.8_2000	GT90	Macro
100DCM1GGZZ11	MATOU-v1-58864087	MetaG	3.78e-10	TARA_100	DCM	0.8_2000	GT4	Macro
100DCM1GGZZ11	MATOU-v1-58841746	MetaG	3.91e-10	TARA_100	DCM	0.8_2000	GH3	Macro
100DCM1GGZZ11	MATOU-v1-58859190	MetaG	4.04e-10	TARA_100	DCM	0.8_2000	GH13_25	Macro
100DCM1GGZZ11	MATOU-v1-58908415	MetaG	3.74e-10	TARA_100	DCM	0.8_2000	GH128	Macro
100DCM1GGZZ11	MATOU-v1-88410003	MetaG	3.71e-10	TARA_100	DCM	0.8_2000	GH43_36	Macro
100DCM1GGZZ11	MATOU-v1-58916174	MetaG	3.92e-10	TARA_100	DCM	0.8_2000	GH13_40	Macro
100DCM1GGZZ11	MATOU-v1-58864854	MetaG	3.88e-10	TARA_100	DCM	0.8_2000	GH18	Macro
100DCM1GGZZ11	MATOU-v1-58866731	MetaG	3.95e-10	TARA_100	DCM	0.8_2000	GT90	Macro
100DCM1GGZZ11	MATOU-v1-58861194	MetaG	3.67e-10	TARA_100	DCM	0.8_2000	GH72	Macro
100DCM1GGZZ14	MATOU-v1-57615688	MetaT	6.72093e-10	TARA_100	DCM	0.8_2000	AA3_3	Macro
100DCM1GGZZ14	MATOU-v1-88330417	MetaT	4.61573e-10	TARA_100	DCM	0.8_2000	AA7	Macro
100DCM1GGZZ14	MATOU-v1-22010908	MetaT	7.11885e-10	TARA_100	DCM	0.8_2000	GT62	Macro
100DCM1GGZZ14	MATOU-v1-23685644	MetaT	4.84222e-10	TARA_100	DCM	0.8_2000	GT39	Macro
100DCM1GGZZ14	MATOU-v1-58859794	MetaT	1.86465e-10	TARA_100	DCM	0.8_2000	GT2_Chitin_synth_2	Macro
100DCM1GGZZ14	MATOU-v1-58839007	MetaT	2.15169e-10	TARA_100	DCM	0.8_2000	GH31	Macro
100DCM1GGZZ14	MATOU-v1-58856559	MetaT	1.70658e-10	TARA_100	DCM	0.8_2000	GH55	Macro
100DCM1GGZZ14	MATOU-v1-22003037	MetaT	4.09118e-10	TARA_100	DCM	0.8_2000	CBM21	Macro
100DCM1GGZZ14	MATOU-v1-58856865	MetaT	3.21201e-10	TARA_100	DCM	0.8_2000	GT90	Macro
100DCM1GGZZ14	MATOU-v1-58846734	MetaT	4.68442e-10	TARA_100	DCM	0.8_2000	GH47	Macro
100DCM1GGZZ14	MATOU-v1-14955463	MetaT	8.76047e-11	TARA_100	DCM	0.8_2000	GT15	Macro
100DCM1GGZZ14	MATOU-v1-58885179	MetaT	3.87609e-10	TARA_100	DCM	0.8_2000	GH154	Macro
100DCM1GGZZ14	MATOU-v1-88445780	MetaT	4.73049e-10	TARA_100	DCM	0.8_2000	GH47	Macro
100DCM1GGZZ14	MATOU-v1-88407290	MetaT	4.27837e-10	TARA_100	DCM	0.8_2000	GH43_26	Macro
100DCM1GGZZ14	MATOU-v1-58900586	MetaT	4.42979e-10	TARA_100	DCM	0.8_2000	GH43_26	Macro
100DCM1GGZZ14	MATOU-v1-58858634	MetaT	1.48534e-10	TARA_100	DCM	0.8_2000	GH125	Macro
100DCM1GGZZ14	MATOU-v1-82253060	MetaT	1.99162e-10	TARA_100	DCM	0.8_2000	GH72	Macro
100DCM1GGZZ14	MATOU-v1-23680484	MetaT	1.65739e-10	TARA_100	DCM	0.8_2000	GT1	Macro
100DCM1GGZZ14	MATOU-v1-96381205	MetaT	6.07161e-11	TARA_100	DCM	0.8_2000	AA3_2	Macro
100DCM1GGZZ14	MATOU-v1-58854026	MetaT	1.56039e-10	TARA_100	DCM	0.8_2000	GT1	Macro
100DCM1GGZZ14	MATOU-v1-103604066	MetaT	2.72548e-10	TARA_100	DCM	0.8_2000	GH16	Macro
100DCM1GGZZ14	MATOU-v1-58838859	MetaT	8.90895e-11	TARA_100	DCM	0.8_2000	CBM21	Macro
100DCM1GGZZ14	MATOU-v1-58867130	MetaT	4.18195e-10	TARA_100	DCM	0.8_2000	GH16	Macro
100DCM1GGZZ14	MATOU-v1-88325687	MetaT	1.22036e-10	TARA_100	DCM	0.8_2000	GH5_24	Macro
100DCM1GGZZ14	MATOU-v1-16648540	MetaT	7.13061e-11	TARA_100	DCM	0.8_2000	CE4	Macro
100DCM1GGZZ14	MATOU-v1-80490200	MetaT	1.40973e-10	TARA_100	DCM	0.8_2000	GT4	Macro
100DCM1GGZZ14	MATOU-v1-14471587	MetaT	4.90586e-10	TARA_100	DCM	0.8_2000	GH72	Macro
100DCM1GGZZ14	MATOU-v1-88355170	MetaT	8.05119e-11	TARA_100	DCM	0.8_2000	GH15	Macro
100DCM1GGZZ14	MATOU-v1-88324382	MetaT	7.47845e-11	TARA_100	DCM	0.8_2000	GT22	Macro
100DCM1GGZZ14	MATOU-v1-88324524	MetaT	7.71362e-11	TARA_100	DCM	0.8_2000	GH31	Macro
100DCM1GGZZ14	MATOU-v1-22013905	MetaT	8.90136e-10	TARA_100	DCM	0.8_2000	AA3_3	Macro
100DCM1GGZZ14	MATOU-v1-58926156	MetaT	1.34911e-09	TARA_100	DCM	0.8_2000	GT34	Macro
100DCM1GGZZ14	MATOU-v1-58865777	MetaT	3.95169e-10	TARA_100	DCM	0.8_2000	GH3	Macro
100DCM1GGZZ14	MATOU-v1-58910070	MetaT	4.02298e-10	TARA_100	DCM	0.8_2000	GT31	Macro
100DCM1GGZZ14	MATOU-v1-58845619	MetaT	3.61467e-10	TARA_100	DCM	0.8_2000	GT33	Macro
100DCM1GGZZ14	MATOU-v1-58841895	MetaT	2.96965e-10	TARA_100	DCM	0.8_2000	GT48	Macro
100DCM1GGZZ14	MATOU-v1-58877460	MetaT	2.13918e-10	TARA_100	DCM	0.8_2000	GT62	Macro
100DCM1GGZZ14	MATOU-v1-88324677	MetaT	1.13562e-10	TARA_100	DCM	0.8_2000	GH5_12	Macro
100DCM1GGZZ14	MATOU-v1-58851877	MetaT	2.15927e-10	TARA_100	DCM	0.8_2000	GT57+GT57	Macro
100DCM1GGZZ14	MATOU-v1-58865684	MetaT	2.82511e-10	TARA_100	DCM	0.8_2000	GT8	Macro
100DCM1GGZZ14	MATOU-v1-23071074	MetaT	2.50509e-10	TARA_100	DCM	0.8_2000	GT2_Chitin_synth_2	Macro
100DCM1GGZZ14	MATOU-v1-103570603	MetaT	1.48213e-10	TARA_100	DCM	0.8_2000	GH76	Macro
100DCM1GGZZ14	MATOU-v1-58867884	MetaT	2.04411e-10	TARA_100	DCM	0.8_2000	GH51	Macro
100DCM1GGZZ14	MATOU-v1-82196582	MetaT	2.2465e-10	TARA_100	DCM	0.8_2000	GH72	Macro
100DCM1GGZZ14	MATOU-v1-58897972	MetaT	1.0573e-10	TARA_100	DCM	0.8_2000	GT58	Macro
100DCM1GGZZ14	MATOU-v1-69231168	MetaT	4.29263e-10	TARA_100	DCM	0.8_2000	GH72	Macro
100DCM1GGZZ14	MATOU-v1-58846582	MetaT	2.84936e-10	TARA_100	DCM	0.8_2000	GH47	Macro
100DCM1GGZZ14	MATOU-v1-82251795	MetaT	1.24514e-10	TARA_100	DCM	0.8_2000	GT58	Macro
100DCM1GGZZ14	MATOU-v1-58848724	MetaT	1.0438e-10	TARA_100	DCM	0.8_2000	GH132	Macro
100DCM1GGZZ14	MATOU-v1-22019664	MetaT	8.15789e-10	TARA_100	DCM	0.8_2000	GH17	Macro
100DCM1GGZZ14	MATOU-v1-70968951	MetaT	2.51853e-10	TARA_100	DCM	0.8_2000	GT4	Macro
100DCM1GGZZ14	MATOU-v1-93529943	MetaT	6.07161e-11	TARA_100	DCM	0.8_2000	GT15	Macro
100DCM1GGZZ14	MATOU-v1-58883830	MetaT	5.7235e-10	TARA_100	DCM	0.8_2000	GT20	Macro
100DCM1GGZZ14	MATOU-v1-88353023	MetaT	6.21849e-10	TARA_100	DCM	0.8_2000	GT62	Macro
100DCM1GGZZ14	MATOU-v1-88359228	MetaT	2.77595e-10	TARA_100	DCM	0.8_2000	GH37	Macro
100DCM1GGZZ14	MATOU-v1-88347203	MetaT	7.25719e-11	TARA_100	DCM	0.8_2000	GH3	Macro
100DCM1GGZZ14	MATOU-v1-82251794	MetaT	1.19496e-10	TARA_100	DCM	0.8_2000	GT58	Macro
100DCM1GGZZ14	MATOU-v1-88328007	MetaT	3.11549e-10	TARA_100	DCM	0.8_2000	GT20	Macro
100DCM1GGZZ14	MATOU-v1-88375732	MetaT	6.32199e-11	TARA_100	DCM	0.8_2000	PL4_3	Macro
100DCM1GGZZ14	MATOU-v1-88325176	MetaT	2.33586e-10	TARA_100	DCM	0.8_2000	GT2_Chitin_synth_2	Macro
100DCM1GGZZ14	MATOU-v1-18743680	MetaT	8.69833e-11	TARA_100	DCM	0.8_2000	GH47	Macro
100DCM1GGZZ14	MATOU-v1-70918386	MetaT	1.36412e-10	TARA_100	DCM	0.8_2000	GT58	Macro
100DCM1GGZZ14	MATOU-v1-17135172	MetaT	6.28957e-11	TARA_100	DCM	0.8_2000	GH32	Macro
100DCM1GGZZ14	MATOU-v1-103554568	MetaT	6.07161e-11	TARA_100	DCM	0.8_2000	AA1_3	Macro
100DCM1GGZZ14	MATOU-v1-58862661	MetaT	9.63193e-11	TARA_100	DCM	0.8_2000	GH72	Macro
100DCM1GGZZ14	MATOU-v1-58875204	MetaT	6.8422e-11	TARA_100	DCM	0.8_2000	GH3	Macro
100DCM1GGZZ14	MATOU-v1-88334094	MetaT	4.34477e-10	TARA_100	DCM	0.8_2000	GT4	Macro
100DCM1GGZZ14	MATOU-v1-58877452	MetaT	1.06649e-10	TARA_100	DCM	0.8_2000	GT58	Macro
100DCM1GGZZ14	MATOU-v1-22018710	MetaT	9.35362e-10	TARA_100	DCM	0.8_2000	GT39	Macro
100DCM1GGZZ14	MATOU-v1-58874796	MetaT	3.00114e-10	TARA_100	DCM	0.8_2000	GT4	Macro
100DCM1GGZZ14	MATOU-v1-21999077	MetaT	8.88743e-11	TARA_100	DCM	0.8_2000	GH72	Macro
100DCM1GGZZ14	MATOU-v1-58877453	MetaT	3.82401e-10	TARA_100	DCM	0.8_2000	GT58	Macro
100DCM1GGZZ14	MATOU-v1-58854026	MetaT	1.56039e-10	TARA_100	DCM	0.8_2000	GT1	Macro
100DCM1GGZZ14	MATOU-v1-80402337	MetaT	6.702e-11	TARA_100	DCM	0.8_2000	GH18	Macro
100DCM1GGZZ14	MATOU-v1-58887429	MetaT	7.75912e-10	TARA_100	DCM	0.8_2000	GH28	Macro
100DCM1GGZZ14	MATOU-v1-1315948	MetaT	7.0976e-11	TARA_100	DCM	0.8_2000	AA3_2	Macro
100DCM1GGZZ14	MATOU-v1-80072316	MetaT	2.80757e-10	TARA_100	DCM	0.8_2000	GT4	Macro
100DCM1GGZZ14	MATOU-v1-58939041	MetaT	6.52375e-11	TARA_100	DCM	0.8_2000	GH63	Macro
100DCM1GGZZ14	MATOU-v1-22026472	MetaT	3.09193e-10	TARA_100	DCM	0.8_2000	GH32	Macro
100DCM1GGZZ14	MATOU-v1-58859794	MetaT	1.86465e-10	TARA_100	DCM	0.8_2000	GT2_Chitin_synth_2	Macro
100DCM1GGZZ14	MATOU-v1-69059631	MetaT	1.19074e-10	TARA_100	DCM	0.8_2000	AA1_3	Macro
100DCM1GGZZ14	MATOU-v1-79093517	MetaT	8.82349e-11	TARA_100	DCM	0.8_2000	GT15	Macro
100DCM1GGZZ14	MATOU-v1-88348268	MetaT	8.12229e-11	TARA_100	DCM	0.8_2000	GH16	Macro
100DCM1GGZZ14	MATOU-v1-58841746	MetaT	3.42716e-10	TARA_100	DCM	0.8_2000	GH3	Macro
100DCM1GGZZ14	MATOU-v1-58865762	MetaT	4.45228e-10	TARA_100	DCM	0.8_2000	AA3_2	Macro
100DCM1GGZZ14	MATOU-v1-82132316	MetaT	4.5807e-10	TARA_100	DCM	0.8_2000	AA3	Macro
100DCM1GGZZ14	MATOU-v1-80169981	MetaT	6.35474e-11	TARA_100	DCM	0.8_2000	GH47	Macro
100DCM1GGZZ14	MATOU-v1-29654537	MetaT	1.68009e-10	TARA_100	DCM	0.8_2000	GH16	Macro
100DCM1GGZZ14	MATOU-v1-17080123	MetaT	6.07161e-11	TARA_100	DCM	0.8_2000	GH16	Macro
100DCM1GGZZ14	MATOU-v1-58872655	MetaT	5.77934e-10	TARA_100	DCM	0.8_2000	GT22	Macro
100DCM1GGZZ14	MATOU-v1-22014128	MetaT	7.28159e-10	TARA_100	DCM	0.8_2000	GT62	Macro
100DCM1GGZZ14	MATOU-v1-73929308	MetaT	4.0423e-10	TARA_100	DCM	0.8_2000	GH15	Macro
100DCM1GGZZ14	MATOU-v1-58851536	MetaT	6.07161e-11	TARA_100	DCM	0.8_2000	GT39	Macro
100DCM1GGZZ14	MATOU-v1-58848723	MetaT	6.19427e-11	TARA_100	DCM	0.8_2000	GH132	Macro
100DCM1GGZZ14	MATOU-v1-88315880	MetaT	7.64873e-10	TARA_100	DCM	0.8_2000	GH17	Macro
100DCM1GGZZ14	MATOU-v1-82228443	MetaT	1.50589e-10	TARA_100	DCM	0.8_2000	GH0	Macro
100DCM1GGZZ14	MATOU-v1-58841691	MetaT	4.64484e-10	TARA_100	DCM	0.8_2000	GH15	Macro
100DCM1GGZZ14	MATOU-v1-58841578	MetaT	4.18673e-10	TARA_100	DCM	0.8_2000	GH15+CBM20	Macro
100DCM1GGZZ14	MATOU-v1-58879488	MetaT	4.54246e-10	TARA_100	DCM	0.8_2000	CBM21	Macro
100DCM1GGZZ14	MATOU-v1-26369466	MetaT	1.21432e-10	TARA_100	DCM	0.8_2000	GT90	Macro
100DCM1GGZZ14	MATOU-v1-80073890	MetaT	3.70575e-10	TARA_100	DCM	0.8_2000	GT20	Macro
100DCM1GGZZ14	MATOU-v1-22114084	MetaT	6.16314e-11	TARA_100	DCM	0.8_2000	GH18	Macro
100DCM1GGZZ14	MATOU-v1-58864582	MetaT	7.8957e-11	TARA_100	DCM	0.8_2000	GT50	Macro
100DCM1GGZZ14	MATOU-v1-58875265	MetaT	2.37247e-10	TARA_100	DCM	0.8_2000	GT32	Macro
100DCM1GGZZ14	MATOU-v1-58906224	MetaT	4.80681e-10	TARA_100	DCM	0.8_2000	GH3	Macro
100DCM1GGZZ14	MATOU-v1-58978899	MetaT	3.38892e-10	TARA_100	DCM	0.8_2000	GH72	Macro
100DCM1GGZZ14	MATOU-v1-58852886	MetaT	4.06002e-10	TARA_100	DCM	0.8_2000	GT2_Glyco_tranf_2_3	Macro
100DCM1GGZZ14	MATOU-v1-41383735	MetaT	1.59281e-10	TARA_100	DCM	0.8_2000	GH76	Macro
100DCM1GGZZ14	MATOU-v1-59432892	MetaT	3.23426e-10	TARA_100	DCM	0.8_2000	GT2_Chitin_synth_2	Macro
100DCM1GGZZ14	MATOU-v1-1287666	MetaT	1.30475e-10	TARA_100	DCM	0.8_2000	AA1_3	Macro
100DCM1GGZZ14	MATOU-v1-58890022	MetaT	4.70357e-10	TARA_100	DCM	0.8_2000	GH20	Macro
100DCM1GGZZ14	MATOU-v1-22048779	MetaT	1.40046e-10	TARA_100	DCM	0.8_2000	GT2_Chitin_synth_2	Macro
100DCM1GGZZ14	MATOU-v1-58879538	MetaT	4.59367e-10	TARA_100	DCM	0.8_2000	GT15	Macro
100DCM1GGZZ14	MATOU-v1-22020227	MetaT	3.71784e-10	TARA_100	DCM	0.8_2000	GT2_Chitin_synth_1+GT2_Chitin_synth_2	Macro
100DCM1GGZZ14	MATOU-v1-41396637	MetaT	1.47767e-10	TARA_100	DCM	0.8_2000	GH47	Macro
100DCM1GGZZ14	MATOU-v1-58843014	MetaT	3.08655e-10	TARA_100	DCM	0.8_2000	GT20	Macro
100DCM1GGZZ14	MATOU-v1-58846701	MetaT	4.09292e-10	TARA_100	DCM	0.8_2000	GT2_Chitin_synth_2	Macro
100DCM1GGZZ14	MATOU-v1-58887395	MetaT	6.13233e-11	TARA_100	DCM	0.8_2000	AA1_3	Macro
100DCM1GGZZ14	MATOU-v1-79079284	MetaT	1.80363e-10	TARA_100	DCM	0.8_2000	AA1_3	Macro
100DCM1GGZZ14	MATOU-v1-4114943	MetaT	1.46008e-10	TARA_100	DCM	0.8_2000	GH72	Macro
100DCM1GGZZ14	MATOU-v1-58899076	MetaT	3.66646e-10	TARA_100	DCM	0.8_2000	GT15	Macro
100DCM1GGZZ14	MATOU-v1-88355169	MetaT	7.73795e-11	TARA_100	DCM	0.8_2000	GH15	Macro
100DCM1GGZZ14	MATOU-v1-58942287	MetaT	6.07161e-11	TARA_100	DCM	0.8_2000	PL4_3	Macro
100DCM1GGZZ14	MATOU-v1-58847174	MetaT	3.74423e-10	TARA_100	DCM	0.8_2000	GH31	Macro
100DCM1GGZZ14	MATOU-v1-58857448	MetaT	7.35879e-11	TARA_100	DCM	0.8_2000	GT22	Macro
100DCM1GGZZ14	MATOU-v1-58873946	MetaT	1.2865e-10	TARA_100	DCM	0.8_2000	GT31	Macro
100DCM1GGZZ14	MATOU-v1-58882908	MetaT	3.0463e-10	TARA_100	DCM	0.8_2000	GH5_11	Macro
100DCM1GGZZ14	MATOU-v1-88342687	MetaT	3.07444e-10	TARA_100	DCM	0.8_2000	GT2	Macro
100DCM1GGZZ14	MATOU-v1-41390600	MetaT	6.07161e-11	TARA_100	DCM	0.8_2000	GH72+CBM43	Macro
100DCM1GGZZ14	MATOU-v1-58967380	MetaT	8.23131e-11	TARA_100	DCM	0.8_2000	GH32	Macro
100DCM1GGZZ14	MATOU-v1-88324313	MetaT	8.22211e-11	TARA_100	DCM	0.8_2000	AA12	Macro
100DCM1GGZZ14	MATOU-v1-58872072	MetaT	4.60843e-10	TARA_100	DCM	0.8_2000	GH76	Macro
100DCM1GGZZ14	MATOU-v1-49984281	MetaT	6.07161e-11	TARA_100	DCM	0.8_2000	GT2_Glyco_trans_2_3	Macro
100DCM1GGZZ14	MATOU-v1-58838054	MetaT	6.11013e-10	TARA_100	DCM	0.8_2000	GH0	Macro
100DCM1GGZZ14	MATOU-v1-58879489	MetaT	4.03474e-10	TARA_100	DCM	0.8_2000	CBM21	Macro
100DCM1GGZZ14	MATOU-v1-73758058	MetaT	7.2464e-10	TARA_100	DCM	0.8_2000	GH49	Macro
100DCM1GGZZ14	MATOU-v1-58841494	MetaT	2.27985e-10	TARA_100	DCM	0.8_2000	GT20	Macro
100DCM1GGZZ14	MATOU-v1-88359909	MetaT	1.70342e-10	TARA_100	DCM	0.8_2000	GT1	Macro
100DCM1GGZZ14	MATOU-v1-58894773	MetaT	2.26068e-10	TARA_100	DCM	0.8_2000	GT4	Macro
100DCM1GGZZ14	MATOU-v1-88347079	MetaT	1.31119e-10	TARA_100	DCM	0.8_2000	GH76	Macro
100DCM1GGZZ14	MATOU-v1-41387087	MetaT	1.35735e-10	TARA_100	DCM	0.8_2000	GT58	Macro
100DCM1GGZZ14	MATOU-v1-58865077	MetaT	6.19427e-11	TARA_100	DCM	0.8_2000	GT2_Glyco_tranf_2_3	Macro
100DCM1GGZZ14	MATOU-v1-54352468	MetaT	1.11836e-10	TARA_100	DCM	0.8_2000	GT15	Macro
100DCM1GGZZ14	MATOU-v1-88342687	MetaT	3.07444e-10	TARA_100	DCM	0.8_2000	GT2_Chitin_synth_1	Macro
100DCM1GGZZ14	MATOU-v1-58854834	MetaT	4.97306e-10	TARA_100	DCM	0.8_2000	GT31	Macro
100DCM1GGZZ14	MATOU-v1-21997290	MetaT	5.15966e-10	TARA_100	DCM	0.8_2000	GT90	Macro
100DCM1GGZZ14	MATOU-v1-58846537	MetaT	4.2273e-10	TARA_100	DCM	0.8_2000	GH47	Macro
100DCM1GGZZ14	MATOU-v1-23114945	MetaT	9.58176e-11	TARA_100	DCM	0.8_2000	GT15	Macro
100DCM1GGZZ14	MATOU-v1-59447296	MetaT	6.07161e-11	TARA_100	DCM	0.8_2000	GH47	Macro
100DCM1GGZZ14	MATOU-v1-41387088	MetaT	1.38523e-10	TARA_100	DCM	0.8_2000	GT58	Macro
100DCM1GGZZ14	MATOU-v1-1287665	MetaT	1.24075e-10	TARA_100	DCM	0.8_2000	AA1_3	Macro
100DCM1GGZZ14	MATOU-v1-58838858	MetaT	8.25505e-11	TARA_100	DCM	0.8_2000	CBM21	Macro
100DCM1GGZZ14	MATOU-v1-88333075	MetaT	5.46665e-10	TARA_100	DCM	0.8_2000	GT20	Macro
100DCM1GGZZ14	MATOU-v1-58841622	MetaT	3.34199e-10	TARA_100	DCM	0.8_2000	GT2_Glyco_tranf_2_3	Macro
100DCM1GGZZ14	MATOU-v1-58857001	MetaT	3.54709e-10	TARA_100	DCM	0.8_2000	GT90	Macro
100DCM1GGZZ14	MATOU-v1-58839731	MetaT	1.37496e-10	TARA_100	DCM	0.8_2000	GH105	Macro
100DCM1GGZZ14	MATOU-v1-58926707	MetaT	4.36106e-10	TARA_100	DCM	0.8_2000	GT90	Macro
100DCM1GGZZ14	MATOU-v1-58838623	MetaT	3.79319e-10	TARA_100	DCM	0.8_2000	GH32	Macro
100DCM1GGZZ14	MATOU-v1-14868924	MetaT	2.87189e-10	TARA_100	DCM	0.8_2000	GT62	Macro
100DCM1GGZZ14	MATOU-v1-83160648	MetaT	1.47767e-10	TARA_100	DCM	0.8_2000	GH72+CBM43	Macro
100DCM1GGZZ14	MATOU-v1-58864378	MetaT	1.62043e-10	TARA_100	DCM	0.8_2000	GH17	Macro
100DCM1GGZZ14	MATOU-v1-58875264	MetaT	2.75435e-10	TARA_100	DCM	0.8_2000	GT32	Macro
100DCM1GGZZ14	MATOU-v1-70984508	MetaT	6.07161e-11	TARA_100	DCM	0.8_2000	GT62	Macro
100DCM1GGZZ14	MATOU-v1-58853524	MetaT	2.04997e-10	TARA_100	DCM	0.8_2000	GH13_8	Macro
100DCM1GGZZ14	MATOU-v1-80148986	MetaT	7.38834e-11	TARA_100	DCM	0.8_2000	GH125	Macro
100DCM1GGZZ14	MATOU-v1-22023452	MetaT	6.13233e-11	TARA_100	DCM	0.8_2000	GT1	Macro
100DCM1GGZZ14	MATOU-v1-73680346	MetaT	3.59372e-10	TARA_100	DCM	0.8_2000	GT4	Macro
100DCM1GGZZ14	MATOU-v1-58854260	MetaT	1.09863e-10	TARA_100	DCM	0.8_2000	AA3_2	Macro
100DCM1GGZZ14	MATOU-v1-58935571	MetaT	2.6095e-10	TARA_100	DCM	0.8_2000	GH47	Macro
100DCM1GGZZ14	MATOU-v1-22013008	MetaT	2.62375e-10	TARA_100	DCM	0.8_2000	GH0	Macro
100DCM1GGZZ14	MATOU-v1-80073890	MetaT	3.70575e-10	TARA_100	DCM	0.8_2000	GT20	Macro
100DCM1GGZZ14	MATOU-v1-88375063	MetaT	1.76894e-10	TARA_100	DCM	0.8_2000	GH51	Macro
100DCM1GGZZ14	MATOU-v1-73603721	MetaT	1.07697e-09	TARA_100	DCM	0.8_2000	GH72	Macro
100DCM1GGZZ14	MATOU-v1-58838974	MetaT	1.5992e-10	TARA_100	DCM	0.8_2000	GH16	Macro
100DCM1GGZZ14	MATOU-v1-88337551	MetaT	4.36077e-10	TARA_100	DCM	0.8_2000	PL1_10	Macro
100DCM1GGZZ14	MATOU-v1-58850790	MetaT	5.22911e-10	TARA_100	DCM	0.8_2000	GT31	Macro
100DCM1GGZZ14	MATOU-v1-1309003	MetaT	2.44778e-10	TARA_100	DCM	0.8_2000	GT2_Glycos_transf_2	Macro
100DCM1GGZZ14	MATOU-v1-58837380	MetaT	5.39786e-10	TARA_100	DCM	0.8_2000	GH18	Macro
100DCM1GGZZ14	MATOU-v1-41392534	MetaT	1.64259e-10	TARA_100	DCM	0.8_2000	GH125	Macro
100DCM1GGZZ14	MATOU-v1-58901565	MetaT	6.79124e-10	TARA_100	DCM	0.8_2000	GT31	Macro
100DCM1GGZZ14	MATOU-v1-41401545	MetaT	2.29246e-10	TARA_100	DCM	0.8_2000	GH105	Macro
100DCM1GGZZ14	MATOU-v1-58842858	MetaT	4.75673e-10	TARA_100	DCM	0.8_2000	GT2_Chitin_synth_2	Macro
100DCM1GGZZ14	MATOU-v1-88324678	MetaT	2.38149e-10	TARA_100	DCM	0.8_2000	GH5_12	Macro
100DCM1GGZZ14	MATOU-v1-41379248	MetaT	1.01781e-10	TARA_100	DCM	0.8_2000	GT15	Macro
100DCM1GGZZ14	MATOU-v1-22028842	MetaT	4.51626e-10	TARA_100	DCM	0.8_2000	GH47	Macro
100DCM1GGZZ14	MATOU-v1-58894772	MetaT	2.61977e-10	TARA_100	DCM	0.8_2000	GT4	Macro
100DCM1GGZZ14	MATOU-v1-58926910	MetaT	1.74406e-10	TARA_100	DCM	0.8_2000	GH20	Macro
100DCM1GGZZ14	MATOU-v1-58848999	MetaT	4.69521e-10	TARA_100	DCM	0.8_2000	GT4	Macro
100DCM1GGZZ14	MATOU-v1-88319292	MetaT	8.79244e-10	TARA_100	DCM	0.8_2000	GH76	Macro
100DCM1GGZZ14	MATOU-v1-58843196	MetaT	2.86648e-10	TARA_100	DCM	0.8_2000	GT4	Macro
100DCM1GGZZ14	MATOU-v1-58882814	MetaT	1.63645e-09	TARA_100	DCM	0.8_2000	GT2_Glycos_transf_2	Macro
100DCM1GGZZ14	MATOU-v1-88321724	MetaT	5.46889e-10	TARA_100	DCM	0.8_2000	GH76	Macro
100DCM1GGZZ14	MATOU-v1-58861194	MetaT	4.29435e-10	TARA_100	DCM	0.8_2000	GH72	Macro
100DCM1GGZZ14	MATOU-v1-73895699	MetaT	4.68156e-10	TARA_100	DCM	0.8_2000	GT4	Macro
100DCM1GGZZ14	MATOU-v1-58853129	MetaT	2.17532e-10	TARA_100	DCM	0.8_2000	GT2_Chitin_synth_2	Macro
100DCM1GGZZ14	MATOU-v1-88355162	MetaT	4.63011e-10	TARA_100	DCM	0.8_2000	GH16	Macro
100DCM1GGZZ14	MATOU-v1-88328007	MetaT	3.11549e-10	TARA_100	DCM	0.8_2000	GT20	Macro
100DCM1GGZZ14	MATOU-v1-22013904	MetaT	8.29264e-10	TARA_100	DCM	0.8_2000	AA3_3	Macro
100DCM1GGZZ14	MATOU-v1-58858697	MetaT	1.42982e-10	TARA_100	DCM	0.8_2000	GT21	Macro
100DCM1GGZZ14	MATOU-v1-58858738	MetaT	8.23131e-11	TARA_100	DCM	0.8_2000	GT0	Macro
100DCM1GGZZ14	MATOU-v1-58840046	MetaT	2.64052e-09	TARA_100	DCM	0.8_2000	GH72	Macro
100DCM1GGZZ14	MATOU-v1-40737396	MetaT	2.95426e-10	TARA_100	DCM	0.8_2000	GH32	Macro
100DCM1GGZZ14	MATOU-v1-88331708	MetaT	1.38584e-10	TARA_100	DCM	0.8_2000	GH13_25	Macro
100DCM1GGZZ14	MATOU-v1-29781309	MetaT	1.68009e-10	TARA_100	DCM	0.8_2000	GT66	Macro
100DCM1GGZZ14	MATOU-v1-1288211	MetaT	1.97181e-10	TARA_100	DCM	0.8_2000	GH16	Macro
100DCM1GGZZ14	MATOU-v1-14922660	MetaT	2.52675e-10	TARA_100	DCM	0.8_2000	GT4	Macro
100DCM1GGZZ14	MATOU-v1-70917292	MetaT	6.07161e-11	TARA_100	DCM	0.8_2000	GH47	Macro
100DCM1GGZZ14	MATOU-v1-88342271	MetaT	8.30095e-11	TARA_100	DCM	0.8_2000	AA3_1	Macro
100DCM1GGZZ14	MATOU-v1-58885002	MetaT	2.49193e-10	TARA_100	DCM	0.8_2000	GH125	Macro
100DCM1GGZZ14	MATOU-v1-58865683	MetaT	1.86323e-10	TARA_100	DCM	0.8_2000	GT8	Macro
100DCM1GGZZ14	MATOU-v1-16764451	MetaT	3.61284e-10	TARA_100	DCM	0.8_2000	GH72	Macro
100DCM1GGZZ14	MATOU-v1-58857451	MetaT	1.34776e-10	TARA_100	DCM	0.8_2000	GH17	Macro
100DCM1GGZZ14	MATOU-v1-58925593	MetaT	6.07161e-11	TARA_100	DCM	0.8_2000	GH5_24	Macro
100DCM1GGZZ14	MATOU-v1-83164059	MetaT	4.86264e-10	TARA_100	DCM	0.8_2000	GH72	Macro
100DCM1GGZZ14	MATOU-v1-88362180	MetaT	1.03938e-10	TARA_100	DCM	0.8_2000	GH47	Macro
100DCM1GGZZ14	MATOU-v1-80057470	MetaT	3.04526e-10	TARA_100	DCM	0.8_2000	GT4	Macro
100DCM1GGZZ14	MATOU-v1-58857125	MetaT	8.95133e-10	TARA_100	DCM	0.8_2000	GT2_Chitin_synth_1+GT2_Chitin_synth_2	Macro
100DCM1GGZZ14	MATOU-v1-58847174	MetaT	3.74423e-10	TARA_100	DCM	0.8_2000	GH31	Macro
100DCM1GGZZ14	MATOU-v1-58856560	MetaT	1.59104e-10	TARA_100	DCM	0.8_2000	GH55	Macro
100DCM1GGZZ14	MATOU-v1-88371354	MetaT	1.52041e-10	TARA_100	DCM	0.8_2000	GH37	Macro
100DCM1GGZZ14	MATOU-v1-88389804	MetaT	7.35291e-11	TARA_100	DCM	0.8_2000	GT39	Macro
100DCM1GGZZ14	MATOU-v1-48240432	MetaT	2.04411e-10	TARA_100	DCM	0.8_2000	GH72	Macro
100DCM1GGZZ14	MATOU-v1-58860184	MetaT	1.20242e-10	TARA_100	DCM	0.8_2000	GH3	Macro
100DCM1GGZZ14	MATOU-v1-80381934	MetaT	1.00256e-10	TARA_100	DCM	0.8_2000	GH125	Macro
100DCM1GGZZ14	MATOU-v1-58864087	MetaT	6.8137e-11	TARA_100	DCM	0.8_2000	GT4	Macro
100DCM1GGZZ14	MATOU-v1-58850643	MetaT	6.07161e-11	TARA_100	DCM	0.8_2000	GH38	Macro
100DCM1GGZZ14	MATOU-v1-58839465	MetaT	4.26058e-10	TARA_100	DCM	0.8_2000	GH1	Macro
100DCM1GGZZ14	MATOU-v1-41478756	MetaT	1.02656e-09	TARA_100	DCM	0.8_2000	GH72+GH72	Macro
100DCM1GGZZ14	MATOU-v1-58868601	MetaT	3.65707e-10	TARA_100	DCM	0.8_2000	GT32	Macro
100DCM1GGZZ14	MATOU-v1-59473513	MetaT	1.21432e-10	TARA_100	DCM	0.8_2000	GT71	Macro
100DCM1GGZZ14	MATOU-v1-17035854	MetaT	2.04411e-10	TARA_100	DCM	0.8_2000	AA9	Macro
100DCM1GGZZ14	MATOU-v1-41392330	MetaT	2.05507e-10	TARA_100	DCM	0.8_2000	GH32	Macro
100DCM1GGZZ14	MATOU-v1-22065088	MetaT	5.17711e-10	TARA_100	DCM	0.8_2000	GT57+GT57	Macro
100DCM1GGZZ14	MATOU-v1-71138804	MetaT	3.8842e-10	TARA_100	DCM	0.8_2000	AA3_2	Macro
100DCM1GGZZ14	MATOU-v1-58909555	MetaT	2.60335e-10	TARA_100	DCM	0.8_2000	GH16	Macro
100DCM1GGZZ14	MATOU-v1-58847675	MetaT	6.07161e-11	TARA_100	DCM	0.8_2000	GH17	Macro
100DCM1GGZZ14	MATOU-v1-58849440	MetaT	3.42147e-10	TARA_100	DCM	0.8_2000	GT33	Macro
100DCM1GGZZ14	MATOU-v1-88357747	MetaT	1.26876e-10	TARA_100	DCM	0.8_2000	PL4_3	Macro
100DCM1GGZZ14	MATOU-v1-58843195	MetaT	2.23671e-10	TARA_100	DCM	0.8_2000	GT4	Macro
100DCM1GGZZ14	MATOU-v1-58929418	MetaT	7.52433e-11	TARA_100	DCM	0.8_2000	GT4	Macro
100DCM1GGZZ14	MATOU-v1-58880620	MetaT	6.40528e-10	TARA_100	DCM	0.8_2000	GH76	Macro
100DCM1GGZZ14	MATOU-v1-58879503	MetaT	5.07234e-10	TARA_100	DCM	0.8_2000	GT41	Macro
100DCM1GGZZ14	MATOU-v1-59151848	MetaT	4.76498e-10	TARA_100	DCM	0.8_2000	GT62	Macro
100DCM1GGZZ14	MATOU-v1-88373633	MetaT	3.20037e-10	TARA_100	DCM	0.8_2000	CE9	Macro
100DCM1GGZZ14	MATOU-v1-58914830	MetaT	1.23597e-10	TARA_100	DCM	0.8_2000	GH31	Macro
100DCM1GGZZ14	MATOU-v1-58838860	MetaT	1.97817e-10	TARA_100	DCM	0.8_2000	CBM21	Macro
100DCM1GGZZ14	MATOU-v1-88334359	MetaT	1.70713e-09	TARA_100	DCM	0.8_2000	GT20	Macro
100DCM1GGZZ14	MATOU-v1-22059102	MetaT	8.88743e-11	TARA_100	DCM	0.8_2000	GH15	Macro
100DCM1MMQQ12	MATOU-v1-39660757	MetaG	1.15e-09	TARA_100	DCM	5_20	GH16	Macro
100DCM1MMQQ12	MATOU-v1-70952942	MetaG	1.08e-09	TARA_100	DCM	5_20	GT15	Macro
100DCM1MMQQ12	MATOU-v1-13288338	MetaG	1.1e-09	TARA_100	DCM	5_20	GT15	Macro
100DCM1MMQQ14	MATOU-v1-83176773	MetaT	2.1089e-10	TARA_100	DCM	5_20	GT8	Macro
100DCM1MMQQ14	MATOU-v1-23071002	MetaT	2.13208e-10	TARA_100	DCM	5_20	GH17	Macro
100DCM1MMQQ14	MATOU-v1-39667855	MetaT	2.61403e-10	TARA_100	DCM	5_20	GT2	Macro
100DCM1MMQQ14	MATOU-v1-93459371	MetaT	7.36232e-10	TARA_100	DCM	5_20	CE4	Macro
100DCM1MMQQ14	MATOU-v1-41386955	MetaT	2.41374e-10	TARA_100	DCM	5_20	GH16	Macro
100DCM1MMQQ14	MATOU-v1-88348268	MetaT	1.75318e-10	TARA_100	DCM	5_20	GH16	Macro
100DCM1MMQQ14	MATOU-v1-93459372	MetaT	4.94592e-10	TARA_100	DCM	5_20	CE4	Macro
100DCM1MMQQ14	MATOU-v1-83158094	MetaT	1.68224e-10	TARA_100	DCM	5_20	CE4	Macro
100DCM1MMQQ14	MATOU-v1-50012170	MetaT	2.74555e-10	TARA_100	DCM	5_20	GT15	Macro
100DCM1MMQQ14	MATOU-v1-23071003	MetaT	1.44073e-10	TARA_100	DCM	5_20	GH17	Macro
100DCM1MMQQ14	MATOU-v1-21739652	MetaT	1.44073e-10	TARA_100	DCM	5_20	GH72	Macro
100DCM1MMQQ14	MATOU-v1-22013008	MetaT	2.57547e-10	TARA_100	DCM	5_20	GH0	Macro
100DCM1MMQQ14	MATOU-v1-41398678	MetaT	1.94019e-10	TARA_100	DCM	5_20	GH16	Macro
100DCM1MMQQ14	MATOU-v1-70968856	MetaT	2.85995e-10	TARA_100	DCM	5_20	GT15	Macro
100DCM1MMQQ14	MATOU-v1-58093166	MetaT	1.55215e-10	TARA_100	DCM	5_20	GH16	Macro
100DCM1MMQQ14	MATOU-v1-33165012	MetaT	2.39858e-10	TARA_100	DCM	5_20	GH5_9	Macro
100DCM1MMQQ14	MATOU-v1-83168732	MetaT	1.95321e-10	TARA_100	DCM	5_20	GH5_9	Macro
100DCM1MMQQ14	MATOU-v1-40712129	MetaT	1.9316e-10	TARA_100	DCM	5_20	GT2_Glyco_trans_2_3	Macro
100DCM1MMQQ14	MATOU-v1-83168700	MetaT	2.38548e-10	TARA_100	DCM	5_20	PL35	Macro
100DCM1MMQQ14	MATOU-v1-23100339	MetaT	2.96296e-10	TARA_100	DCM	5_20	GH18	Macro
100DCM1MMQQ14	MATOU-v1-18389808	MetaT	2.69471e-10	TARA_100	DCM	5_20	GH16	Macro
100DCM1MMQQ14	MATOU-v1-21769056	MetaT	2.48742e-10	TARA_100	DCM	5_20	AA3_2	Macro
100DCM1MMQQ14	MATOU-v1-40721992	MetaT	2.15576e-10	TARA_100	DCM	5_20	GT62	Macro
100DCM1MMQQ14	MATOU-v1-40732863	MetaT	1.44073e-10	TARA_100	DCM	5_20	CBM21	Macro
100DCM1MMQQ14	MATOU-v1-29696248	MetaT	3.03154e-10	TARA_100	DCM	5_20	GH3	Macro
100DCM1MMQQ14	MATOU-v1-42927675	MetaT	1.44073e-10	TARA_100	DCM	5_20	GH16	Macro
100DCM1MMQQ14	MATOU-v1-83191810	MetaT	2.05142e-10	TARA_100	DCM	5_20	GH32	Macro
100DCM1MMQQ14	MATOU-v1-33075119	MetaT	2.64171e-10	TARA_100	DCM	5_20	CE4	Macro
100DCM1MMQQ14	MATOU-v1-82253060	MetaT	1.44073e-10	TARA_100	DCM	5_20	GH72	Macro
100DCM1MMQQ14	MATOU-v1-83176775	MetaT	1.65357e-10	TARA_100	DCM	5_20	GT8	Macro
100DCM1MMQQ14	MATOU-v1-70913993	MetaT	2.18271e-10	TARA_100	DCM	5_20	GH125	Macro
100DCM1MMQQ14	MATOU-v1-41398040	MetaT	2.54395e-10	TARA_100	DCM	5_20	GH5_9	Macro
100DCM1MMQQ14	MATOU-v1-59450824	MetaT	1.44073e-10	TARA_100	DCM	5_20	GT32	Macro
100DCM1MMQQ14	MATOU-v1-58846701	MetaT	1.53173e-10	TARA_100	DCM	5_20	GT2_Chitin_synth_2	Macro
100DCM1MMQQ14	MATOU-v1-93492907	MetaT	5.93544e-10	TARA_100	DCM	5_20	AA3_2	Macro
100DCM1MMQQ14	MATOU-v1-40722304	MetaT	2.28079e-10	TARA_100	DCM	5_20	GH51	Macro
100DCM1MMQQ14	MATOU-v1-23325811	MetaT	3.08148e-10	TARA_100	DCM	5_20	GH64	Macro
100DCM1MMQQ14	MATOU-v1-40721991	MetaT	1.73231e-10	TARA_100	DCM	5_20	GT62	Macro
100DCM1MMQQ14	MATOU-v1-93549140	MetaT	5.19693e-10	TARA_100	DCM	5_20	GT15	Macro
100DCM1MMQQ14	MATOU-v1-70922665	MetaT	1.44073e-10	TARA_100	DCM	5_20	GT33	Macro
100DCM1MMQQ14	MATOU-v1-73603721	MetaT	1.58168e-10	TARA_100	DCM	5_20	GH72	Macro
100DCM1MMQQ14	MATOU-v1-87032419	MetaT	2.33758e-10	TARA_100	DCM	5_20	GH16	Macro
100DCM1MMQQ14	MATOU-v1-21998098	MetaT	2.17185e-10	TARA_100	DCM	5_20	GH16	Macro
100DCM1MMQQ14	MATOU-v1-21997290	MetaT	2.71989e-10	TARA_100	DCM	5_20	GT90	Macro
100DCM1MMQQ14	MATOU-v1-1318907	MetaT	2.98709e-10	TARA_100	DCM	5_20	GH1	Macro
100DCM1MMQQ14	MATOU-v1-41395867	MetaT	3.13898e-10	TARA_100	DCM	5_20	GH37	Macro
100DCM1MMQQ14	MATOU-v1-29658374	MetaT	1.77456e-10	TARA_100	DCM	5_20	GT66	Macro
100DCM1MMQQ14	MATOU-v1-40695719	MetaT	2.40979e-10	TARA_100	DCM	5_20	GH20	Macro
100DCM1MMQQ14	MATOU-v1-50098604	MetaT	1.70192e-10	TARA_100	DCM	5_20	GH31	Macro
100DCM1MMQQ14	MATOU-v1-41414236	MetaT	1.59468e-10	TARA_100	DCM	5_20	GH28	Macro
100DCM1MMQQ14	MATOU-v1-88359909	MetaT	1.6774e-10	TARA_100	DCM	5_20	GT1	Macro
100DCM1MMQQ14	MATOU-v1-88342271	MetaT	3.78406e-10	TARA_100	DCM	5_20	AA3_1	Macro
100DCM1MMQQ14	MATOU-v1-83157298	MetaT	1.92479e-10	TARA_100	DCM	5_20	GT2_Glycos_transf_2	Macro
100DCM1MMQQ14	MATOU-v1-58247689	MetaT	3.75741e-10	TARA_100	DCM	5_20	GH16	Macro
100DCM1MMQQ14	MATOU-v1-41480535	MetaT	1.44073e-10	TARA_100	DCM	5_20	AA1_3	Macro
100DCM1MMQQ14	MATOU-v1-29636815	MetaT	1.91466e-10	TARA_100	DCM	5_20	GH128	Macro
100DCM1MMQQ14	MATOU-v1-69174747	MetaT	2.50578e-10	TARA_100	DCM	5_20	GH17	Macro
100DCM1MMQQ14	MATOU-v1-83165294	MetaT	1.4479e-10	TARA_100	DCM	5_20	GH5_9	Macro
100DCM1MMQQ14	MATOU-v1-83159307	MetaT	2.30975e-10	TARA_100	DCM	5_20	GH17	Macro
100DCM1MMQQ14	MATOU-v1-23068436	MetaT	4.27983e-10	TARA_100	DCM	5_20	GH5_9	Macro
100DCM1MMQQ14	MATOU-v1-41411913	MetaT	2.30975e-10	TARA_100	DCM	5_20	GT22	Macro
100DCM1MMQQ14	MATOU-v1-58882814	MetaT	8.39161e-10	TARA_100	DCM	5_20	GT2_Glycos_transf_2	Macro
100DCM1MMQQ14	MATOU-v1-88337551	MetaT	2.59847e-10	TARA_100	DCM	5_20	PL1_10	Macro
100DCM1MMQQ14	MATOU-v1-100348328	MetaT	1.44073e-10	TARA_100	DCM	5_20	AA3_3	Macro
100DCM1MMQQ14	MATOU-v1-58839007	MetaT	1.4479e-10	TARA_100	DCM	5_20	GH31	Macro
100DCM1MMQQ14	MATOU-v1-70953869	MetaT	4.86398e-10	TARA_100	DCM	5_20	GT4	Macro
100DCM1MMQQ14	MATOU-v1-58144007	MetaT	5.27225e-10	TARA_100	DCM	5_20	AA5_1	Macro
100DCM1MMQQ14	MATOU-v1-40719949	MetaT	2.62369e-10	TARA_100	DCM	5_20	GH28	Macro
100DCM1MMQQ14	MATOU-v1-59135863	MetaT	1.9299e-10	TARA_100	DCM	5_20	GT2_Glyco_trans_2_3	Macro
100DCM1MMQQ14	MATOU-v1-79848798	MetaT	1.5703e-10	TARA_100	DCM	5_20	GT2_Glyco_trans_2_3	Macro
100DCM1MMQQ14	MATOU-v1-70977391	MetaT	2.07649e-10	TARA_100	DCM	5_20	GH72	Macro
100DCM1MMQQ14	MATOU-v1-58841746	MetaT	1.44073e-10	TARA_100	DCM	5_20	GH3	Macro
100DCM1MMQQ14	MATOU-v1-23135854	MetaT	2.69471e-10	TARA_100	DCM	5_20	AA3_3	Macro
100DCM1MMQQ14	MATOU-v1-21731453	MetaT	1.44073e-10	TARA_100	DCM	5_20	GT57	Macro
100DCM1MMQQ14	MATOU-v1-29771801	MetaT	1.71193e-10	TARA_100	DCM	5_20	GH17	Macro
100DCM1MMQQ14	MATOU-v1-103776434	MetaT	1.45514e-10	TARA_100	DCM	5_20	GH17	Macro
100DCM1MMQQ14	MATOU-v1-1300977	MetaT	2.45593e-10	TARA_100	DCM	5_20	GH10	Macro
100DCM1MMQQ14	MATOU-v1-70918026	MetaT	1.44073e-10	TARA_100	DCM	5_20	GT48	Macro
100DCM1MMQQ14	MATOU-v1-96616068	MetaT	5.60532e-10	TARA_100	DCM	5_20	GH31	Macro
100DCM1MMQQ14	MATOU-v1-93423235	MetaT	3.63785e-10	TARA_100	DCM	5_20	AA3_2	Macro
100DCM1MMQQ14	MATOU-v1-70935653	MetaT	2.21034e-10	TARA_100	DCM	5_20	GH72	Macro
100DCM1MMQQ14	MATOU-v1-96541418	MetaT	1.45031e-10	TARA_100	DCM	5_20	AA3_2	Macro
100DCM1MMQQ14	MATOU-v1-68592592	MetaT	1.9316e-10	TARA_100	DCM	5_20	CE4	Macro
100DCM1MMQQ14	MATOU-v1-70940909	MetaT	1.59906e-10	TARA_100	DCM	5_20	GH16	Macro
100DCM1MMQQ14	MATOU-v1-70950501	MetaT	1.53173e-10	TARA_100	DCM	5_20	GH38	Macro
100DCM1MMQQ14	MATOU-v1-69096057	MetaT	1.86557e-10	TARA_100	DCM	5_20	GT1	Macro
100DCM1MMQQ14	MATOU-v1-29871406	MetaT	2.09072e-10	TARA_100	DCM	5_20	GH18	Macro
100DCM1MMQQ14	MATOU-v1-15261965	MetaT	1.86557e-10	TARA_100	DCM	5_20	AA1_3	Macro
100DCM1MMQQ14	MATOU-v1-23303647	MetaT	1.86557e-10	TARA_100	DCM	5_20	AA3_2	Macro
100DCM1MMQQ14	MATOU-v1-29630932	MetaT	5.21886e-10	TARA_100	DCM	5_20	AA3_3	Macro
100DCM1MMQQ14	MATOU-v1-70915455	MetaT	1.73231e-10	TARA_100	DCM	5_20	GH36	Macro
100DCM1MMQQ14	MATOU-v1-93542783	MetaT	4.27983e-10	TARA_100	DCM	5_20	GH43_26	Macro
100DCM1MMQQ14	MATOU-v1-93464140	MetaT	1.44073e-10	TARA_100	DCM	5_20	GH72	Macro
100DCM1MMQQ14	MATOU-v1-20398252	MetaT	3.14756e-10	TARA_100	DCM	5_20	GH72	Macro
100DCM1MMQQ14	MATOU-v1-29695390	MetaT	2.347e-10	TARA_100	DCM	5_20	CE4	Macro
100DCM1MMQQ14	MATOU-v1-40719902	MetaT	2.36608e-10	TARA_100	DCM	5_20	AA3_3	Macro
100DCM1MMQQ14	MATOU-v1-1287665	MetaT	1.54802e-10	TARA_100	DCM	5_20	AA1_3	Macro
100DCM1MMQQ14	MATOU-v1-41411912	MetaT	4.23314e-10	TARA_100	DCM	5_20	GT22	Macro
100DCM1MMQQ14	MATOU-v1-21998099	MetaT	1.53712e-10	TARA_100	DCM	5_20	GH16	Macro
100DCM1MMQQ14	MATOU-v1-88355169	MetaT	2.36128e-10	TARA_100	DCM	5_20	GH15	Macro
100DCM1MMQQ14	MATOU-v1-57568007	MetaT	1.94885e-10	TARA_100	DCM	5_20	AA1	Macro
100DCM1MMQQ14	MATOU-v1-93462699	MetaT	3.26184e-10	TARA_100	DCM	5_20	CE4	Macro
100DCM1MMQQ14	MATOU-v1-88325176	MetaT	2.76293e-10	TARA_100	DCM	5_20	GT2_Chitin_synth_2	Macro
100DCM1MMQQ14	MATOU-v1-70916867	MetaT	2.96968e-10	TARA_100	DCM	5_20	GH13_25	Macro
100DCM1MMQQ14	MATOU-v1-88355162	MetaT	6.57691e-10	TARA_100	DCM	5_20	GH16	Macro
100DCM1MMQQ14	MATOU-v1-39681025	MetaT	6.74474e-10	TARA_100	DCM	5_20	GH0	Macro
100DCM1MMQQ14	MATOU-v1-83209889	MetaT	2.20476e-10	TARA_100	DCM	5_20	AA1_3	Macro
100DCM1MMQQ14	MATOU-v1-82251801	MetaT	3.06346e-10	TARA_100	DCM	5_20	GH76	Macro
100DCM1MMQQ14	MATOU-v1-93193793	MetaT	3.33748e-10	TARA_100	DCM	5_20	GH5_5	Macro
100DCM1MMQQ14	MATOU-v1-41393824	MetaT	3.09605e-10	TARA_100	DCM	5_20	AA3	Macro
100DCM1MMQQ14	MATOU-v1-41422623	MetaT	3.01224e-10	TARA_100	DCM	5_20	GH16	Macro
100DCM1MMQQ14	MATOU-v1-40721867	MetaT	2.02103e-10	TARA_100	DCM	5_20	GT66	Macro
100DCM1MMQQ14	MATOU-v1-83195641	MetaT	2.91028e-10	TARA_100	DCM	5_20	GH15	Macro
100DCM1MMQQ14	MATOU-v1-83163041	MetaT	2.97662e-10	TARA_100	DCM	5_20	AA1_3	Macro
100DCM1MMQQ14	MATOU-v1-41399144	MetaT	1.46984e-10	TARA_100	DCM	5_20	GT2_Glycos_transf_2	Macro
100DCM1MMQQ14	MATOU-v1-39770095	MetaT	2.67565e-10	TARA_100	DCM	5_20	GH16	Macro
100DCM1MMQQ14	MATOU-v1-18150822	MetaT	1.59032e-10	TARA_100	DCM	5_20	GH72	Macro
100DCM1MMQQ14	MATOU-v1-40740485	MetaT	1.44073e-10	TARA_100	DCM	5_20	GT15	Macro
100DCM1MMQQ14	MATOU-v1-70916090	MetaT	1.84195e-10	TARA_100	DCM	5_20	GH55	Macro
100DCM1MMQQ14	MATOU-v1-41425318	MetaT	2.77699e-10	TARA_100	DCM	5_20	GH15	Macro
100DCM1MMQQ14	MATOU-v1-90610747	MetaT	3.23365e-10	TARA_100	DCM	5_20	GT66	Macro
100DCM1MMQQ14	MATOU-v1-39874237	MetaT	2.29156e-10	TARA_100	DCM	5_20	AA1	Macro
100DCM1MMQQ14	MATOU-v1-82251801	MetaT	3.06346e-10	TARA_100	DCM	5_20	GH5_7	Macro
100DCM1MMQQ14	MATOU-v1-59428386	MetaT	4.04206e-10	TARA_100	DCM	5_20	GH13_22	Macro
100DCM1MMQQ14	MATOU-v1-58851044	MetaT	2.00709e-10	TARA_100	DCM	5_20	GT15	Macro
100DCM1MMQQ14	MATOU-v1-59118602	MetaT	2.38983e-10	TARA_100	DCM	5_20	GH16	Macro
100DCM1MMQQ14	MATOU-v1-93611762	MetaT	3.16335e-10	TARA_100	DCM	5_20	GT15	Macro
100DCM1MMQQ14	MATOU-v1-21729434	MetaT	1.75583e-10	TARA_100	DCM	5_20	GT41	Macro
100DCM1MMQQ14	MATOU-v1-58910070	MetaT	5.70644e-10	TARA_100	DCM	5_20	GT31	Macro
100DCM1MMQQ14	MATOU-v1-17058703	MetaT	1.66302e-10	TARA_100	DCM	5_20	GH76	Macro
100DCM1MMQQ14	MATOU-v1-41393823	MetaT	2.1274e-10	TARA_100	DCM	5_20	AA3_1	Macro
100DCM1MMQQ14	MATOU-v1-83158094	MetaT	1.68224e-10	TARA_100	DCM	5_20	GH20	Macro
100DCM1MMQQ14	MATOU-v1-20205618	MetaT	1.4479e-10	TARA_100	DCM	5_20	AA1	Macro
100DCM1MMQQ14	MATOU-v1-21730676	MetaT	1.44073e-10	TARA_100	DCM	5_20	GH72+CBM43	Macro
100DCM1MMQQ14	MATOU-v1-21749243	MetaT	2.53068e-10	TARA_100	DCM	5_20	AA3_2	Macro
100DCM1MMQQ14	MATOU-v1-93693135	MetaT	3.67024e-10	TARA_100	DCM	5_20	PL35	Macro
100DCM1MMQQ14	MATOU-v1-58861194	MetaT	2.20173e-10	TARA_100	DCM	5_20	GH72	Macro
100DCM1MMQQ14	MATOU-v1-1382451	MetaT	2.68229e-10	TARA_100	DCM	5_20	GT66	Macro
100DCM1MMQQ14	MATOU-v1-70940908	MetaT	4.09455e-10	TARA_100	DCM	5_20	GH16	Macro
100DCM1MMQQ14	MATOU-v1-93494534	MetaT	3.11816e-10	TARA_100	DCM	5_20	AA3_2	Macro
100DCM1MMQQ14	MATOU-v1-17039473	MetaT	1.86557e-10	TARA_100	DCM	5_20	AA6	Macro
100DCM1MMQQ14	MATOU-v1-58854798	MetaT	4.12611e-10	TARA_100	DCM	5_20	GH38	Macro
100DCM1MMQQ14	MATOU-v1-43681931	MetaT	1.44073e-10	TARA_100	DCM	5_20	GH76	Macro
100DCM1MMQQ14	MATOU-v1-17136304	MetaT	1.86557e-10	TARA_100	DCM	5_20	GT2_Chitin_synth_2	Macro
100DCM1MMQQ14	MATOU-v1-23067267	MetaT	2.53313e-10	TARA_100	DCM	5_20	GT2_Glyco_trans_2_3	Macro
100DCM1MMQQ14	MATOU-v1-59428589	MetaT	1.44073e-10	TARA_100	DCM	5_20	GH72	Macro
100DCM1MMQQ14	MATOU-v1-59448127	MetaT	4.80597e-10	TARA_100	DCM	5_20	GT8	Macro
100DCM1MMQQ14	MATOU-v1-82251800	MetaT	1.44073e-10	TARA_100	DCM	5_20	GH76	Macro
100DCM1MMQQ14	MATOU-v1-93579198	MetaT	3.26998e-10	TARA_100	DCM	5_20	GT1	Macro
100DCM1MMQQ14	MATOU-v1-87014948	MetaT	1.44073e-10	TARA_100	DCM	5_20	GH17	Macro
100DCM1MMQQ14	MATOU-v1-69055899	MetaT	1.71193e-10	TARA_100	DCM	5_20	GH0	Macro
100DCM1MMQQ14	MATOU-v1-59113209	MetaT	1.44073e-10	TARA_100	DCM	5_20	GH78	Macro
100DCM1MMQQ14	MATOU-v1-1321251	MetaT	3.95224e-10	TARA_100	DCM	5_20	GH2	Macro
100DCM1MMQQ14	MATOU-v1-21730566	MetaT	2.46808e-10	TARA_100	DCM	5_20	GH76	Macro
100DCM1MMQQ14	MATOU-v1-69317322	MetaT	1.91466e-10	TARA_100	DCM	5_20	GT2_Glycos_transf_2	Macro
100DCM1MMQQ14	MATOU-v1-83163934	MetaT	2.33758e-10	TARA_100	DCM	5_20	GT15	Macro
100DCM1MMQQ14	MATOU-v1-41406553	MetaT	2.36224e-10	TARA_100	DCM	5_20	GT2	Macro
100DCM1MMQQ14	MATOU-v1-83169063	MetaT	3.38949e-10	TARA_100	DCM	5_20	GH72	Macro
100DCM1MMQQ14	MATOU-v1-26373949	MetaT	1.48484e-10	TARA_100	DCM	5_20	GH37	Macro
100DCM1MMQQ14	MATOU-v1-41411911	MetaT	1.44073e-10	TARA_100	DCM	5_20	GT22	Macro
100DCM1MMQQ14	MATOU-v1-96381205	MetaT	2.00709e-10	TARA_100	DCM	5_20	AA3_2	Macro
100DCM1MMQQ14	MATOU-v1-82276642	MetaT	2.22159e-10	TARA_100	DCM	5_20	GT2_Chitin_synth_2	Macro
100DCM1MMQQ14	MATOU-v1-70926882	MetaT	2.65537e-10	TARA_100	DCM	5_20	GH37	Macro
100DCM1MMQQ14	MATOU-v1-59550385	MetaT	1.62586e-10	TARA_100	DCM	5_20	GT0	Macro
100DCM1MMQQ14	MATOU-v1-41379632	MetaT	1.44073e-10	TARA_100	DCM	5_20	GH16	Macro
100DCM1MMQQ14	MATOU-v1-40736448	MetaT	1.96641e-10	TARA_100	DCM	5_20	GH31	Macro
100DCM1MMQQ14	MATOU-v1-59558115	MetaT	1.44073e-10	TARA_100	DCM	5_20	GH17	Macro
100DCM1MMQQ14	MATOU-v1-18502257	MetaT	2.13208e-10	TARA_100	DCM	5_20	GH16	Macro
100DCM1MMQQ14	MATOU-v1-103558475	MetaT	2.02103e-10	TARA_100	DCM	5_20	GH16	Macro
100DCM1MMQQ14	MATOU-v1-29735630	MetaT	6.7681e-10	TARA_100	DCM	5_20	CE16	Macro
100DCM1MMQQ14	MATOU-v1-29643906	MetaT	1.44073e-10	TARA_100	DCM	5_20	AA1_3	Macro
100DCM1MMQQ14	MATOU-v1-79079025	MetaT	1.44073e-10	TARA_100	DCM	5_20	AA3_2	Macro
100DCM1MMQQ14	MATOU-v1-68567082	MetaT	2.99258e-10	TARA_100	DCM	5_20	AA3_3	Macro
100DCM1MMQQ14	MATOU-v1-29707873	MetaT	2.14083e-09	TARA_100	DCM	5_20	AA3_3	Macro
100DCM1MMQQ14	MATOU-v1-23089553	MetaT	2.02454e-10	TARA_100	DCM	5_20	GT2_Glyco_trans_2_3	Macro
100DCM1MMQQ14	MATOU-v1-57869221	MetaT	1.8849e-10	TARA_100	DCM	5_20	GH16	Macro
100DCM1MMQQ14	MATOU-v1-93572285	MetaT	4.45649e-10	TARA_100	DCM	5_20	GH43_26	Macro
100DCM1MMQQ14	MATOU-v1-93498667	MetaT	3.29777e-10	TARA_100	DCM	5_20	GH5_9	Macro
100DCM1MMQQ14	MATOU-v1-18836205	MetaT	2.82341e-10	TARA_100	DCM	5_20	GH16	Macro
100DCM1MMQQ14	MATOU-v1-41383246	MetaT	1.46614e-10	TARA_100	DCM	5_20	CE4	Macro
100DCM1MMQQ14	MATOU-v1-1315948	MetaT	2.63613e-10	TARA_100	DCM	5_20	AA3_2	Macro
100DCM1MMQQ14	MATOU-v1-20199120	MetaT	1.88165e-10	TARA_100	DCM	5_20	GH16	Macro
100DCM1MMQQ14	MATOU-v1-41424733	MetaT	3.82094e-10	TARA_100	DCM	5_20	GT22	Macro
100DCM1MMQQ14	MATOU-v1-40697480	MetaT	3.61526e-10	TARA_100	DCM	5_20	GH72	Macro
100DCM1MMQQ14	MATOU-v1-29633951	MetaT	1.56467e-10	TARA_100	DCM	5_20	GH3	Macro
100DCM1MMQQ14	MATOU-v1-70915545	MetaT	1.73231e-10	TARA_100	DCM	5_20	AA1_2	Macro
100DCM1MMQQ14	MATOU-v1-23086607	MetaT	1.81893e-10	TARA_100	DCM	5_20	GH3	Macro
100DCM1MMQQ14	MATOU-v1-23071045	MetaT	1.44073e-10	TARA_100	DCM	5_20	AA3	Macro
100DCM1MMQQ14	MATOU-v1-69066848	MetaT	1.44073e-10	TARA_100	DCM	5_20	GH36	Macro
100DCM1MMQQ14	MATOU-v1-40706466	MetaT	2.7717e-10	TARA_100	DCM	5_20	GT2_Glycos_transf_2	Macro
100DCM1MMQQ14	MATOU-v1-41422620	MetaT	5.52585e-10	TARA_100	DCM	5_20	GH16	Macro
100DCM1MMQQ14	MATOU-v1-93473020	MetaT	4.26084e-10	TARA_100	DCM	5_20	AA3_2	Macro
100DCM1MMQQ14	MATOU-v1-41387087	MetaT	1.44073e-10	TARA_100	DCM	5_20	GT58	Macro
100DCM1MMQQ14	MATOU-v1-23253842	MetaT	1.69202e-10	TARA_100	DCM	5_20	GH5_24	Macro
100DCM1MMQQ14	MATOU-v1-103554568	MetaT	1.44073e-10	TARA_100	DCM	5_20	AA1_3	Macro
100DCM1MMQQ14	MATOU-v1-57615688	MetaT	2.13468e-10	TARA_100	DCM	5_20	AA3_3	Macro
100DCM1MMQQ14	MATOU-v1-68640572	MetaT	4.31153e-10	TARA_100	DCM	5_20	AA3_2	Macro
100DCM1MMQQ14	MATOU-v1-82228443	MetaT	1.80763e-10	TARA_100	DCM	5_20	GH0	Macro
100DCM1MMQQ14	MATOU-v1-59432679	MetaT	2.74555e-10	TARA_100	DCM	5_20	GT62	Macro
100DCM1MMQQ14	MATOU-v1-96402215	MetaT	2.8958e-10	TARA_100	DCM	5_20	CE4	Macro
100DCM1MMQQ14	MATOU-v1-41391996	MetaT	2.20476e-10	TARA_100	DCM	5_20	AA1_3	Macro
100DCM1MMQQ14	MATOU-v1-41381296	MetaT	2.13767e-10	TARA_100	DCM	5_20	AA1	Macro
100DCM1MMQQ14	MATOU-v1-58879806	MetaT	1.44073e-10	TARA_100	DCM	5_20	GT48	Macro
100DCM1MMQQ14	MATOU-v1-59434994	MetaT	3.00649e-10	TARA_100	DCM	5_20	GH16	Macro
100DCM1MMQQ14	MATOU-v1-40704467	MetaT	2.57547e-10	TARA_100	DCM	5_20	GH16	Macro
100DCM1MMQQ14	MATOU-v1-15162121	MetaT	2.53068e-10	TARA_100	DCM	5_20	AA1_3	Macro
100DCM1MMQQ14	MATOU-v1-79832718	MetaT	1.05222e-09	TARA_100	DCM	5_20	AA3_2	Macro
100DCM1MMQQ14	MATOU-v1-41380954	MetaT	2.79068e-10	TARA_100	DCM	5_20	GT15	Macro
100DCM1MMQQ14	MATOU-v1-83173274	MetaT	2.26579e-10	TARA_100	DCM	5_20	GT35	Macro
100DCM1MMQQ14	MATOU-v1-41659975	MetaT	1.44073e-10	TARA_100	DCM	5_20	GH16	Macro
100DCM1MMQQ14	MATOU-v1-59169038	MetaT	4.6195e-10	TARA_100	DCM	5_20	AA6	Macro
100DCM1MMQQ14	MATOU-v1-29636688	MetaT	2.11125e-10	TARA_100	DCM	5_20	GH3	Macro
100DCM1MMQQ14	MATOU-v1-29696248	MetaT	3.03154e-10	TARA_100	DCM	5_20	GH3	Macro
100DCM1MMQQ14	MATOU-v1-39695060	MetaT	1.71193e-10	TARA_100	DCM	5_20	GT2_Glycos_transf_2	Macro
100DCM1MMQQ14	MATOU-v1-41380624	MetaT	1.44431e-10	TARA_100	DCM	5_20	AA3_2	Macro
100DCM1MMQQ14	MATOU-v1-59434995	MetaT	2.57699e-10	TARA_100	DCM	5_20	GH16	Macro
100DCM1MMQQ14	MATOU-v1-23071044	MetaT	1.44073e-10	TARA_100	DCM	5_20	AA3	Macro
100DCM1MMQQ14	MATOU-v1-70913676	MetaT	2.01703e-10	TARA_100	DCM	5_20	GT2_Glycos_transf_2	Macro
100DCM1MMQQ14	MATOU-v1-40704691	MetaT	3.50636e-10	TARA_100	DCM	5_20	GH17	Macro
100DCM1MMQQ14	MATOU-v1-83193127	MetaT	2.33862e-10	TARA_100	DCM	5_20	GH13_5	Macro
100DCM1MMQQ14	MATOU-v1-41384845	MetaT	3.31157e-10	TARA_100	DCM	5_20	AA3	Macro
100DCM1MMQQ14	MATOU-v1-41383246	MetaT	1.46614e-10	TARA_100	DCM	5_20	GH20	Macro
100DCM1MMQQ14	MATOU-v1-103574144	MetaT	4.39741e-10	TARA_100	DCM	5_20	CBM21	Macro
100DCM1MMQQ14	MATOU-v1-88319292	MetaT	5.67608e-10	TARA_100	DCM	5_20	GH76	Macro
100DCM1MMQQ14	MATOU-v1-83156999	MetaT	1.46245e-10	TARA_100	DCM	5_20	GT2_Glyco_trans_2_3	Macro
100DCM1MMQQ14	MATOU-v1-88355170	MetaT	2.73266e-10	TARA_100	DCM	5_20	GH15	Macro
100DCM1MMQQ14	MATOU-v1-59432678	MetaT	2.74555e-10	TARA_100	DCM	5_20	GT62	Macro
100DCM1MMQQ14	MATOU-v1-42874799	MetaT	1.48484e-10	TARA_100	DCM	5_20	GT2_Glyco_trans_2_3	Macro
100DCM1MMQQ14	MATOU-v1-83180015	MetaT	1.88165e-10	TARA_100	DCM	5_20	GH1	Macro
100DCM1MMQQ14	MATOU-v1-23107756	MetaT	5.42289e-10	TARA_100	DCM	5_20	GH5_23	Macro
100DCM1MMQQ14	MATOU-v1-1318522	MetaT	1.44073e-10	TARA_100	DCM	5_20	GH5_23	Macro
100DCM1MMQQ14	MATOU-v1-70919439	MetaT	1.44073e-10	TARA_100	DCM	5_20	GT90	Macro
100DCM1MMQQ14	MATOU-v1-1286870	MetaT	4.39216e-10	TARA_100	DCM	5_20	GH31	Macro
100DCM1MMQQ14	MATOU-v1-58920583	MetaT	1.85605e-10	TARA_100	DCM	5_20	GH20	Macro
100DCM1MMQQ14	MATOU-v1-23116944	MetaT	5.28182e-10	TARA_100	DCM	5_20	GH37	Macro
100DCM1MMQQ14	MATOU-v1-70922772	MetaT	1.44073e-10	TARA_100	DCM	5_20	GT3	Macro
100DCM1MMQQ14	MATOU-v1-59438952	MetaT	2.66998e-10	TARA_100	DCM	5_20	GH3	Macro
100DCM1MMQQ14	MATOU-v1-43664836	MetaT	1.56467e-10	TARA_100	DCM	5_20	GH32	Macro
100DCM1MMQQ14	MATOU-v1-83176637	MetaT	2.37898e-10	TARA_100	DCM	5_20	GH37	Macro
100DCM1MMQQ14	MATOU-v1-21730286	MetaT	2.68476e-10	TARA_100	DCM	5_20	GH16	Macro
100DCM1MMQQ14	MATOU-v1-59117476	MetaT	1.51053e-10	TARA_100	DCM	5_20	GT66	Macro
100DCM1MMQQ14	MATOU-v1-103555546	MetaT	3.59294e-10	TARA_100	DCM	5_20	GT35	Macro
100DCM1MMQQ14	MATOU-v1-58873946	MetaT	1.84195e-10	TARA_100	DCM	5_20	GT31	Macro
100DCM1MMQQ14	MATOU-v1-88371354	MetaT	1.88165e-10	TARA_100	DCM	5_20	GH37	Macro
100DCM1MMQQ14	MATOU-v1-53498816	MetaT	1.45514e-10	TARA_100	DCM	5_20	GH72	Macro
100DCM1MMQQ14	MATOU-v1-57848146	MetaT	1.44073e-10	TARA_100	DCM	5_20	GH17	Macro
100DCM1MMQQ14	MATOU-v1-80057470	MetaT	2.03387e-10	TARA_100	DCM	5_20	GT4	Macro
100DCM1MMQQ14	MATOU-v1-83188079	MetaT	2.46113e-10	TARA_100	DCM	5_20	GH43_26	Macro
100DCM1MMQQ14	MATOU-v1-39679213	MetaT	1.44073e-10	TARA_100	DCM	5_20	GH17	Macro
100DCM1MMQQ14	MATOU-v1-40836772	MetaT	1.44073e-10	TARA_100	DCM	5_20	GH17	Macro
100DCM1MMQQ14	MATOU-v1-22020227	MetaT	1.45514e-10	TARA_100	DCM	5_20	GT2_Chitin_synth_1+GT2_Chitin_synth_2	Macro
100DCM1MMQQ14	MATOU-v1-83180015	MetaT	1.88165e-10	TARA_100	DCM	5_20	GH1	Macro
100DCM1MMQQ14	MATOU-v1-103582394	MetaT	2.85322e-10	TARA_100	DCM	5_20	GT32	Macro
100DCM1MMQQ14	MATOU-v1-1415574	MetaT	1.44073e-10	TARA_100	DCM	5_20	GT57	Macro
100DCM1MMQQ14	MATOU-v1-59155594	MetaT	3.93281e-10	TARA_100	DCM	5_20	GT41	Macro
100DCM1MMQQ14	MATOU-v1-58856559	MetaT	1.44073e-10	TARA_100	DCM	5_20	GH55	Macro
100DCM1MMQQ14	MATOU-v1-1318909	MetaT	3.5205e-10	TARA_100	DCM	5_20	GH1	Macro
100DCM1MMQQ14	MATOU-v1-59432892	MetaT	3.64219e-10	TARA_100	DCM	5_20	GT2_Chitin_synth_2	Macro
100DCM1MMQQ14	MATOU-v1-1418358	MetaT	1.45514e-10	TARA_100	DCM	5_20	GH47	Macro
100DCM1MMQQ14	MATOU-v1-80169981	MetaT	1.71867e-10	TARA_100	DCM	5_20	GH47	Macro
100DCM1MMQQ14	MATOU-v1-22059102	MetaT	1.44073e-10	TARA_100	DCM	5_20	GH15	Macro
100DCM1MMQQ14	MATOU-v1-39694645	MetaT	8.12782e-10	TARA_100	DCM	5_20	GH37	Macro
100DCM1MMQQ14	MATOU-v1-58866731	MetaT	2.04949e-10	TARA_100	DCM	5_20	GT90	Macro
100DCM1MMQQ14	MATOU-v1-68596219	MetaT	3.14814e-10	TARA_100	DCM	5_20	AA3_2	Macro
100DCM1MMQQ14	MATOU-v1-40714507	MetaT	2.04949e-10	TARA_100	DCM	5_20	GH16	Macro
100DCM1MMQQ14	MATOU-v1-58840046	MetaT	1.48484e-10	TARA_100	DCM	5_20	GH72	Macro
100DCM1MMQQ14	MATOU-v1-59136684	MetaT	3.2229e-10	TARA_100	DCM	5_20	GT69	Macro
100DCM1MMQQ14	MATOU-v1-70935654	MetaT	1.72206e-10	TARA_100	DCM	5_20	GH72	Macro
100DCM1MMQQ14	MATOU-v1-83473056	MetaT	1.44431e-10	TARA_100	DCM	5_20	GH16	Macro
100DCM1MMQQ14	MATOU-v1-70913994	MetaT	2.30975e-10	TARA_100	DCM	5_20	GH125	Macro
100DCM1MMQQ14	MATOU-v1-23272930	MetaT	1.47356e-10	TARA_100	DCM	5_20	GH16	Macro
100DCM1MMQQ14	MATOU-v1-22013904	MetaT	1.52371e-10	TARA_100	DCM	5_20	AA3_3	Macro
100DCM1MMQQ14	MATOU-v1-26359872	MetaT	1.80389e-10	TARA_100	DCM	5_20	GH32	Macro
100DCM1MMQQ14	MATOU-v1-21742815	MetaT	1.46984e-10	TARA_100	DCM	5_20	GT48	Macro
100DCM1MMQQ14	MATOU-v1-21737229	MetaT	2.4303e-10	TARA_100	DCM	5_20	GT2_Chitin_synth_2	Macro
100DCM1MMQQ14	MATOU-v1-70911204	MetaT	1.44073e-10	TARA_100	DCM	5_20	GT1	Macro
100DCM1MMQQ14	MATOU-v1-40708022	MetaT	1.44073e-10	TARA_100	DCM	5_20	GT48	Macro
100DCM1MMQQ14	MATOU-v1-39699432	MetaT	1.8849e-10	TARA_100	DCM	5_20	CE4	Macro
100DCM1MMQQ14	MATOU-v1-39997672	MetaT	1.97978e-10	TARA_100	DCM	5_20	GH8	Macro
100DCM1MMQQ14	MATOU-v1-70912035	MetaT	2.93968e-10	TARA_100	DCM	5_20	GH72+CBM43	Macro
100DCM1MMQQ14	MATOU-v1-83163555	MetaT	3.29777e-10	TARA_100	DCM	5_20	GH20	Macro
100DCM1MMQQ14	MATOU-v1-82263595	MetaT	2.34161e-10	TARA_100	DCM	5_20	GT2_Glycos_transf_2	Macro
100DCM1MMQQ14	MATOU-v1-93483809	MetaT	1.84195e-10	TARA_100	DCM	5_20	AA1_2	Macro
100DCM1MMQQ14	MATOU-v1-58851782	MetaT	1.89595e-10	TARA_100	DCM	5_20	GH20	Macro
100DCM1MMQQ14	MATOU-v1-39721837	MetaT	4.45906e-10	TARA_100	DCM	5_20	GH128	Macro
100DCM1MMQQ14	MATOU-v1-40723868	MetaT	3.46897e-10	TARA_100	DCM	5_20	GH16	Macro
100DCM1MMQQ14	MATOU-v1-83176774	MetaT	1.57313e-10	TARA_100	DCM	5_20	GT8	Macro
100DCM1MMQQ14	MATOU-v1-58860803	MetaT	3.67569e-10	TARA_100	DCM	5_20	GH43_14	Macro
100DCM1MMQQ14	MATOU-v1-29980474	MetaT	1.73231e-10	TARA_100	DCM	5_20	GT4	Macro
100DCM1MMQQ14	MATOU-v1-73680346	MetaT	1.62586e-10	TARA_100	DCM	5_20	GT4	Macro
100DCM1MMQQ14	MATOU-v1-59430248	MetaT	2.20476e-10	TARA_100	DCM	5_20	GT2_Chitin_synth_2	Macro
100DCM1MMQQ14	MATOU-v1-23268273	MetaT	2.73694e-10	TARA_100	DCM	5_20	GH32	Macro
100DCM1MMQQ14	MATOU-v1-21737873	MetaT	2.63204e-10	TARA_100	DCM	5_20	GT35	Macro
100DCM1MMQQ14	MATOU-v1-93529943	MetaT	5.82057e-10	TARA_100	DCM	5_20	GT15	Macro
100DCM1MMQQ14	MATOU-v1-82251800	MetaT	1.44073e-10	TARA_100	DCM	5_20	GH5_7	Macro
100DCM1MMQQ14	MATOU-v1-49990333	MetaT	1.44073e-10	TARA_100	DCM	5_20	GH72	Macro
100DCM1MMQQ14	MATOU-v1-58851781	MetaT	2.04949e-10	TARA_100	DCM	5_20	CE4	Macro
100DCM1MMQQ14	MATOU-v1-59428386	MetaT	4.04206e-10	TARA_100	DCM	5_20	GH13_22	Macro
100DCM1MMQQ14	MATOU-v1-69160737	MetaT	4.84313e-10	TARA_100	DCM	5_20	GH17	Macro
100DCM1MMQQ14	MATOU-v1-58853524	MetaT	2.13767e-10	TARA_100	DCM	5_20	GH13_8	Macro
100DCM1MMQQ14	MATOU-v1-22014128	MetaT	2.88719e-10	TARA_100	DCM	5_20	GT62	Macro
100DCM1MMQQ14	MATOU-v1-1422020	MetaT	3.38405e-10	TARA_100	DCM	5_20	CE16	Macro
100DCM1MMQQ14	MATOU-v1-70913226	MetaT	3.10648e-10	TARA_100	DCM	5_20	GH72	Macro
100DCM1MMQQ14	MATOU-v1-83158093	MetaT	1.44073e-10	TARA_100	DCM	5_20	CE4	Macro
100DCM1MMQQ14	MATOU-v1-58843196	MetaT	1.79647e-10	TARA_100	DCM	5_20	GT4	Macro
100DCM1MMQQ14	MATOU-v1-41396637	MetaT	1.96641e-10	TARA_100	DCM	5_20	GH47	Macro
100DCM1MMQQ14	MATOU-v1-22282350	MetaT	2.62188e-10	TARA_100	DCM	5_20	GH72+CBM43	Macro
100DCM1MMQQ14	MATOU-v1-21734630	MetaT	2.2932e-10	TARA_100	DCM	5_20	GT2_Glyco_trans_2_3	Macro
100DCM1MMQQ14	MATOU-v1-83158093	MetaT	1.44073e-10	TARA_100	DCM	5_20	GH20	Macro
100DCM1MMQQ14	MATOU-v1-58851781	MetaT	2.04949e-10	TARA_100	DCM	5_20	GH20	Macro
100DCM1MMQQ14	MATOU-v1-41406344	MetaT	5.03426e-10	TARA_100	DCM	5_20	GH132	Macro
100DCM1MMQQ14	MATOU-v1-39884691	MetaT	3.12403e-10	TARA_100	DCM	5_20	GH5_9	Macro
100DCM1MMQQ14	MATOU-v1-59119708	MetaT	2.64571e-10	TARA_100	DCM	5_20	GT66	Macro
100DCM1MMQQ14	MATOU-v1-58848723	MetaT	1.44073e-10	TARA_100	DCM	5_20	GH132	Macro
100DCM1MMQQ14	MATOU-v1-68602600	MetaT	2.77699e-10	TARA_100	DCM	5_20	GH16	Macro
100DCM1MMQQ14	MATOU-v1-58926156	MetaT	3.71921e-10	TARA_100	DCM	5_20	GT34	Macro
100DCM1MMQQ14	MATOU-v1-93464141	MetaT	3.04423e-10	TARA_100	DCM	5_20	GH72	Macro
100DCM1MMQQ14	MATOU-v1-41422621	MetaT	2.13991e-10	TARA_100	DCM	5_20	GH16	Macro
100DCM1MMQQ14	MATOU-v1-59116193	MetaT	3.73113e-10	TARA_100	DCM	5_20	GH1	Macro
100DCM1MMQQ14	MATOU-v1-22013905	MetaT	2.03801e-10	TARA_100	DCM	5_20	AA3_3	Macro
100DCM1MMQQ14	MATOU-v1-41396635	MetaT	5.72625e-10	TARA_100	DCM	5_20	GH47	Macro
100DCM1MMQQ14	MATOU-v1-70968951	MetaT	1.44073e-10	TARA_100	DCM	5_20	GT4	Macro
100DCM1MMQQ14	MATOU-v1-59452702	MetaT	6.06309e-10	TARA_100	DCM	5_20	GH16	Macro
100DCM1MMQQ14	MATOU-v1-41417247	MetaT	4.73567e-10	TARA_100	DCM	5_20	GT57+GT57	Macro
100DCM1MMQQ14	MATOU-v1-23068769	MetaT	1.44073e-10	TARA_100	DCM	5_20	AA3_2	Macro
100DCM1MMQQ14	MATOU-v1-50002494	MetaT	1.44073e-10	TARA_100	DCM	5_20	GT2	Macro
100DCM1MMQQ14	MATOU-v1-41401688	MetaT	2.34034e-10	TARA_100	DCM	5_20	GT2_Glycos_transf_2	Macro
100DCM1MMQQ14	MATOU-v1-21727215	MetaT	2.41791e-10	TARA_100	DCM	5_20	GH16	Macro
100DCM1MMQQ14	MATOU-v1-83202126	MetaT	1.44073e-10	TARA_100	DCM	5_20	GH16	Macro
100DCM1MMQQ14	MATOU-v1-41439803	MetaT	3.54913e-10	TARA_100	DCM	5_20	GT71	Macro
100DCM1MMQQ14	MATOU-v1-70924969	MetaT	2.35333e-10	TARA_100	DCM	5_20	PL35	Macro
100DCM1MMQQ14	MATOU-v1-21728621	MetaT	1.44073e-10	TARA_100	DCM	5_20	GT48	Macro
100DCM1MMQQ14	MATOU-v1-59188206	MetaT	1.70192e-10	TARA_100	DCM	5_20	GH5_16	Macro
100DCM1MMQQ14	MATOU-v1-14891661	MetaT	2.50886e-10	TARA_100	DCM	5_20	AA1_3	Macro
100DCM1MMQQ14	MATOU-v1-21777194	MetaT	1.44073e-10	TARA_100	DCM	5_20	GT39	Macro
100DCM1MMQQ14	MATOU-v1-68753225	MetaT	3.88038e-10	TARA_100	DCM	5_20	GH10	Macro
100DCM1MMQQ14	MATOU-v1-23080257	MetaT	1.44073e-10	TARA_100	DCM	5_20	GH17	Macro
100DCM1MMQQ14	MATOU-v1-58880150	MetaT	4.10541e-10	TARA_100	DCM	5_20	GH18	Macro
100DCM1MMQQ14	MATOU-v1-23081978	MetaT	1.70192e-10	TARA_100	DCM	5_20	GT2_Chitin_synth_2	Macro
100DCM1MMQQ14	MATOU-v1-23265431	MetaT	2.54226e-10	TARA_100	DCM	5_20	GT41	Macro
100DCM1MMQQ14	MATOU-v1-58846537	MetaT	2.09206e-10	TARA_100	DCM	5_20	GH47	Macro
100DCM1MMQQ14	MATOU-v1-82251794	MetaT	1.46984e-10	TARA_100	DCM	5_20	GT58	Macro
100DCM1MMQQ14	MATOU-v1-93314999	MetaT	1.74268e-10	TARA_100	DCM	5_20	GT2_Glyco_trans_2_3	Macro
100DCM1MMQQ14	MATOU-v1-41388475	MetaT	1.44073e-10	TARA_100	DCM	5_20	GH16	Macro
100DCM1MMQQ14	MATOU-v1-41422933	MetaT	2.51609e-10	TARA_100	DCM	5_20	GH3	Macro
100DCM1MMQQ14	MATOU-v1-69298570	MetaT	5.29709e-10	TARA_100	DCM	5_20	GH17	Macro
100DCM1MMQQ14	MATOU-v1-40789240	MetaT	2.27874e-10	TARA_100	DCM	5_20	AA3_3	Macro
100DCM1MMQQ14	MATOU-v1-83172823	MetaT	3.70918e-10	TARA_100	DCM	5_20	GT66	Macro
100DCM1MMQQ14	MATOU-v1-59486856	MetaT	1.44073e-10	TARA_100	DCM	5_20	GT2_Glyco_tranf_2_3	Macro
100DCM1MMQQ14	MATOU-v1-23066985	MetaT	2.3799e-10	TARA_100	DCM	5_20	GT32	Macro
100DCM1MMQQ14	MATOU-v1-83183624	MetaT	1.73489e-10	TARA_100	DCM	5_20	GT15	Macro
100DCM1MMQQ14	MATOU-v1-82263596	MetaT	1.73748e-10	TARA_100	DCM	5_20	GT2_Glycos_transf_2	Macro
100DCM1MMQQ14	MATOU-v1-83169870	MetaT	2.25022e-10	TARA_100	DCM	5_20	GH3	Macro
100DCM1MMQQ14	MATOU-v1-23095104	MetaT	3.09605e-10	TARA_100	DCM	5_20	GH3	Macro
100DCM1MMQQ14	MATOU-v1-1290648	MetaT	2.57547e-10	TARA_100	DCM	5_20	GH31	Macro
100DCM1MMQQ14	MATOU-v1-1362001	MetaT	1.44073e-10	TARA_100	DCM	5_20	GH3	Macro
100DCM1MMQQ14	MATOU-v1-70946896	MetaT	4.40952e-10	TARA_100	DCM	5_20	GT39	Macro
100DCM1MMQQ14	MATOU-v1-93555743	MetaT	2.1089e-10	TARA_100	DCM	5_20	CE4	Macro
100DCM1MMQQ14	MATOU-v1-1304103	MetaT	1.44073e-10	TARA_100	DCM	5_20	GT32	Macro
100DCM1MMQQ14	MATOU-v1-23106006	MetaT	3.40565e-10	TARA_100	DCM	5_20	GH17	Macro
100DCM1MMQQ14	MATOU-v1-59121152	MetaT	1.91107e-10	TARA_100	DCM	5_20	GT8	Macro
100DCM1MMQQ14	MATOU-v1-60475299	MetaT	2.02103e-10	TARA_100	DCM	5_20	AA3_2	Macro
100DCM1MMQQ14	MATOU-v1-58853129	MetaT	2.09072e-10	TARA_100	DCM	5_20	GT2_Chitin_synth_2	Macro
100DCM1QQSS11	MATOU-v1-13307119	MetaG	3.92e-10	TARA_100	DCM	20_180	GH16	Macro
100DCM1QQSS11	MATOU-v1-68592592	MetaG	2.12e-10	TARA_100	DCM	20_180	CE4	Macro
100DCM1QQSS14	MATOU-v1-70959417	MetaT	5.11261e-10	TARA_100	DCM	20_180	GT32	Macro
100DCM1QQSS14	MATOU-v1-58841895	MetaT	4.26722e-10	TARA_100	DCM	20_180	GT48	Macro
100DCM1QQSS14	MATOU-v1-39699432	MetaT	3.1508e-10	TARA_100	DCM	20_180	CE4	Macro
100DCM1QQSS14	MATOU-v1-14860220	MetaT	4.34244e-10	TARA_100	DCM	20_180	GH72	Macro
100DCM1QQSS14	MATOU-v1-58838974	MetaT	3.30449e-10	TARA_100	DCM	20_180	GH16	Macro
100DCM1QQSS14	MATOU-v1-39858892	MetaT	5.13198e-10	TARA_100	DCM	20_180	GH5_9	Macro
100DCM1QQSS14	MATOU-v1-14552160	MetaT	5.35981e-10	TARA_100	DCM	20_180	AA3_2	Macro
100DCM1QQSS14	MATOU-v1-40712456	MetaT	6.45163e-10	TARA_100	DCM	20_180	AA7	Macro
100DCM1QQSS14	MATOU-v1-41396095	MetaT	3.92708e-10	TARA_100	DCM	20_180	AA1_2	Macro
100DCM1QQSS14	MATOU-v1-96381205	MetaT	3.4127e-10	TARA_100	DCM	20_180	AA3_2	Macro
100DCM1QQSS14	MATOU-v1-58895061	MetaT	4.16874e-10	TARA_100	DCM	20_180	GH95	Macro
100DCM1QQSS14	MATOU-v1-15104659	MetaT	3.66174e-10	TARA_100	DCM	20_180	GT20	Macro
100DCM1QQSS14	MATOU-v1-14672670	MetaT	5.76528e-10	TARA_100	DCM	20_180	GH16	Macro
100DCM1QQSS14	MATOU-v1-14471587	MetaT	4.54137e-10	TARA_100	DCM	20_180	GH72	Macro
100DCM1QQSS14	MATOU-v1-40770300	MetaT	3.7119e-10	TARA_100	DCM	20_180	GT8	Macro
100DCM1QQSS14	MATOU-v1-39660757	MetaT	2.75561e-10	TARA_100	DCM	20_180	GH16	Macro
100DCM1QQSS14	MATOU-v1-15134076	MetaT	4.20106e-10	TARA_100	DCM	20_180	GT15	Macro
100DCM1QQSS14	MATOU-v1-40759715	MetaT	4.75383e-10	TARA_100	DCM	20_180	GH76	Macro
100DCM1QQSS14	MATOU-v1-58846734	MetaT	5.82728e-10	TARA_100	DCM	20_180	GH47	Macro
100DCM1QQSS14	MATOU-v1-15215503	MetaT	4.59268e-10	TARA_100	DCM	20_180	GH16	Macro
100DCM1QQSS14	MATOU-v1-58858394	MetaT	5.55833e-10	TARA_100	DCM	20_180	GT90	Macro
100DCM1QQSS14	MATOU-v1-58859190	MetaT	3.34529e-10	TARA_100	DCM	20_180	GH13_25	Macro
100DCM1QQSS14	MATOU-v1-93579198	MetaT	5.1473e-10	TARA_100	DCM	20_180	GT1	Macro
100DCM1QQSS14	MATOU-v1-14891661	MetaT	6.30159e-10	TARA_100	DCM	20_180	AA1_3	Macro
100DCM1QQSS14	MATOU-v1-14880345	MetaT	3.58108e-10	TARA_100	DCM	20_180	GH17	Macro
100DCM1QQSS14	MATOU-v1-96402215	MetaT	3.37655e-10	TARA_100	DCM	20_180	CE4	Macro
100DCM1QQSS14	MATOU-v1-93693135	MetaT	7.19385e-10	TARA_100	DCM	20_180	PL35	Macro
100DCM1QQSS14	MATOU-v1-14982599	MetaT	4.67187e-10	TARA_100	DCM	20_180	GT32	Macro
100DCM1QQSS14	MATOU-v1-39770095	MetaT	4.38815e-10	TARA_100	DCM	20_180	GH16	Macro
100DCM1QQSS14	MATOU-v1-70954734	MetaT	3.42998e-10	TARA_100	DCM	20_180	GT20	Macro
100DCM1QQSS14	MATOU-v1-40754833	MetaT	3.11458e-10	TARA_100	DCM	20_180	GT48	Macro
100DCM1QQSS14	MATOU-v1-58873001	MetaT	5.21093e-10	TARA_100	DCM	20_180	GH47	Macro
100DCM1QQSS14	MATOU-v1-12860575	MetaT	4.75383e-10	TARA_100	DCM	20_180	GT2_Glyco_trans_2_3	Macro
100DCM1QQSS14	MATOU-v1-93483809	MetaT	2.68286e-10	TARA_100	DCM	20_180	AA1_2	Macro
100DCM1QQSS14	MATOU-v1-15162121	MetaT	2.97767e-10	TARA_100	DCM	20_180	AA1_3	Macro
100DCM1QQSS14	MATOU-v1-93421876	MetaT	5.05538e-10	TARA_100	DCM	20_180	GH5_9	Macro
100DCM1QQSS14	MATOU-v1-40710673	MetaT	6.05516e-10	TARA_100	DCM	20_180	GT2_Glyco_trans_2_3	Macro
100DCM1QQSS14	MATOU-v1-58838859	MetaT	2.68286e-10	TARA_100	DCM	20_180	CBM21	Macro
100DCM1QQSS14	MATOU-v1-93459372	MetaT	3.80307e-10	TARA_100	DCM	20_180	CE4	Macro
100DCM1QQSS14	MATOU-v1-41438911	MetaT	2.71875e-10	TARA_100	DCM	20_180	GH16	Macro
100DCM1QQSS14	MATOU-v1-83202126	MetaT	5.31311e-10	TARA_100	DCM	20_180	GH16	Macro
100DCM1QQSS14	MATOU-v1-15002061	MetaT	3.11458e-10	TARA_100	DCM	20_180	GH5_49	Macro
100DCM1QQSS14	MATOU-v1-58837380	MetaT	5.76528e-10	TARA_100	DCM	20_180	GH18	Macro
100DCM1QQSS14	MATOU-v1-68640572	MetaT	2.91364e-10	TARA_100	DCM	20_180	AA3_2	Macro
100DCM1QQSS14	MATOU-v1-14903553	MetaT	4.51614e-10	TARA_100	DCM	20_180	GH72+CBM43	Macro
100DCM1QQSS14	MATOU-v1-40831049	MetaT	7.32347e-10	TARA_100	DCM	20_180	GT8	Macro
100DCM1QQSS14	MATOU-v1-68707592	MetaT	2.68286e-10	TARA_100	DCM	20_180	GT58	Macro
100DCM1QQSS14	MATOU-v1-93473020	MetaT	3.24513e-10	TARA_100	DCM	20_180	AA3_2	Macro
100DCM1QQSS14	MATOU-v1-14899907	MetaT	4.26722e-10	TARA_100	DCM	20_180	GH132	Macro
100DCM1QQSS14	MATOU-v1-70942456	MetaT	6.02152e-10	TARA_100	DCM	20_180	AA3	Macro
100DCM1QQSS14	MATOU-v1-93499626	MetaT	3.42998e-10	TARA_100	DCM	20_180	GH16	Macro
100DCM1QQSS14	MATOU-v1-41466893	MetaT	3.84655e-10	TARA_100	DCM	20_180	GH72+CBM43	Macro
100DCM1QQSS14	MATOU-v1-58885918	MetaT	4.20106e-10	TARA_100	DCM	20_180	GH64	Macro
100DCM1QQSS14	MATOU-v1-15156089	MetaT	6.25312e-10	TARA_100	DCM	20_180	GT32	Macro
100DCM1QQSS14	MATOU-v1-40708333	MetaT	3.11458e-10	TARA_100	DCM	20_180	GT4	Macro
100DCM1QQSS14	MATOU-v1-100343432	MetaT	6.60899e-10	TARA_100	DCM	20_180	CBM43	Macro
100DCM1QQSS14	MATOU-v1-93492907	MetaT	4.0443e-10	TARA_100	DCM	20_180	AA3_2	Macro
100DCM1QQSS14	MATOU-v1-40724822	MetaT	7.96966e-10	TARA_100	DCM	20_180	GT2_Glyco_trans_2_3	Macro
100DCM1QQSS14	MATOU-v1-58860648	MetaT	5.41937e-10	TARA_100	DCM	20_180	GH5_12	Macro
100DCM1QQSS14	MATOU-v1-73603721	MetaT	5.01793e-10	TARA_100	DCM	20_180	GH72	Macro
100DCM1QQSS14	MATOU-v1-15138246	MetaT	4.41796e-10	TARA_100	DCM	20_180	GT15	Macro
100DCM1QQSS14	MATOU-v1-93555743	MetaT	5.38348e-10	TARA_100	DCM	20_180	CE4	Macro
100DCM1QQSS14	MATOU-v1-14682205	MetaT	5.12643e-10	TARA_100	DCM	20_180	GT32	Macro
100DCM1QQSS14	MATOU-v1-60475299	MetaT	4.02927e-10	TARA_100	DCM	20_180	AA3_2	Macro
100DCM1QQSS14	MATOU-v1-39721837	MetaT	6.20538e-10	TARA_100	DCM	20_180	GH128	Macro
100DCM1QQSS14	MATOU-v1-93459371	MetaT	2.73705e-10	TARA_100	DCM	20_180	CE4	Macro
100DCM1QQSS14	MATOU-v1-70912313	MetaT	2.91364e-10	TARA_100	DCM	20_180	GT20	Macro
100DCM1QQSS14	MATOU-v1-58837968	MetaT	4.30109e-10	TARA_100	DCM	20_180	GT22	Macro
100DCM1QQSS14	MATOU-v1-14949691	MetaT	2.76498e-10	TARA_100	DCM	20_180	GH17	Macro
100DCM1QQSS14	MATOU-v1-58875264	MetaT	5.7046e-10	TARA_100	DCM	20_180	GT32	Macro
100DCM1QQSS14	MATOU-v1-15209585	MetaT	3.7119e-10	TARA_100	DCM	20_180	GT35	Macro
100DCM1QQSS14	MATOU-v1-9304025	MetaT	3.11458e-10	TARA_100	DCM	20_180	GT48	Macro
100DCM1QQSS14	MATOU-v1-15126901	MetaT	4.67187e-10	TARA_100	DCM	20_180	AA3_1	Macro
100DCM1QQSS14	MATOU-v1-69231168	MetaT	5.36571e-10	TARA_100	DCM	20_180	GH72	Macro
100DCM1QQSS14	MATOU-v1-82251801	MetaT	7.13075e-10	TARA_100	DCM	20_180	GH5_7	Macro
100DCM1QQSS14	MATOU-v1-14756913	MetaT	4.43403e-10	TARA_100	DCM	20_180	GH5_49	Macro
100DCM1QQSS14	MATOU-v1-96415706	MetaT	3.61291e-10	TARA_100	DCM	20_180	GH16	Macro
100DCM1QQSS14	MATOU-v1-48240432	MetaT	4.59268e-10	TARA_100	DCM	20_180	GH72	Macro
100DCM1QQSS14	MATOU-v1-40751643	MetaT	4.01435e-10	TARA_100	DCM	20_180	AA3	Macro
100DCM1QQSS14	MATOU-v1-40748919	MetaT	4.01435e-10	TARA_100	DCM	20_180	GH65	Macro
100DCM1QQSS14	MATOU-v1-58864378	MetaT	3.53437e-10	TARA_100	DCM	20_180	GH17	Macro
100DCM1QQSS14	MATOU-v1-23147817	MetaT	2.68286e-10	TARA_100	DCM	20_180	GT0	Macro
100DCM1QQSS14	MATOU-v1-70929638	MetaT	4.07471e-10	TARA_100	DCM	20_180	GH16	Macro
100DCM1QQSS14	MATOU-v1-93638961	MetaT	4.0443e-10	TARA_100	DCM	20_180	GT58	Macro
100DCM1QQSS14	MATOU-v1-41485748	MetaT	6.15837e-10	TARA_100	DCM	20_180	GH132	Macro
100DCM1QQSS14	MATOU-v1-58860803	MetaT	5.37636e-10	TARA_100	DCM	20_180	GH43_14	Macro
100DCM1QQSS14	MATOU-v1-70921058	MetaT	3.47395e-10	TARA_100	DCM	20_180	GT66	Macro
100DCM1QQSS14	MATOU-v1-39884691	MetaT	3.83672e-10	TARA_100	DCM	20_180	GH5_9	Macro
100DCM1QQSS14	MATOU-v1-39931616	MetaT	2.68286e-10	TARA_100	DCM	20_180	GH63	Macro
100DCM1QQSS14	MATOU-v1-58885179	MetaT	7.13075e-10	TARA_100	DCM	20_180	GH154	Macro
100DCM1QQSS14	MATOU-v1-93529943	MetaT	2.68286e-10	TARA_100	DCM	20_180	GT15	Macro
100DCM1QQSS14	MATOU-v1-14983308	MetaT	5.02958e-10	TARA_100	DCM	20_180	GH0	Macro
100DCM1QQSS14	MATOU-v1-93544640	MetaT	4.7959e-10	TARA_100	DCM	20_180	GH8	Macro
100DCM1QQSS14	MATOU-v1-68592592	MetaT	2.68286e-10	TARA_100	DCM	20_180	CE4	Macro
100DCM1QQSS14	MATOU-v1-58846102	MetaT	3.70344e-10	TARA_100	DCM	20_180	GT2_Chitin_synth_2	Macro
100DCM1QQSS14	MATOU-v1-15377161	MetaT	7.32347e-10	TARA_100	DCM	20_180	GH114	Macro
100DCM1QQSS14	MATOU-v1-58843195	MetaT	5.76528e-10	TARA_100	DCM	20_180	GT4	Macro
100DCM1QQSS14	MATOU-v1-40780894	MetaT	6.02152e-10	TARA_100	DCM	20_180	GH26	Macro
100DCM1QQSS14	MATOU-v1-39807295	MetaT	4.54863e-10	TARA_100	DCM	20_180	AA1_2	Macro
100DCM1QQSS14	MATOU-v1-14850055	MetaT	8.74092e-10	TARA_100	DCM	20_180	GH13_1	Macro
100DCM1QQSS14	MATOU-v1-15328031	MetaT	3.78977e-10	TARA_100	DCM	20_180	GT66	Macro
100DCM1QQSS14	MATOU-v1-93498667	MetaT	3.82994e-10	TARA_100	DCM	20_180	GH5_9	Macro
100DCM1QQSS14	MATOU-v1-58867505	MetaT	4.28409e-10	TARA_100	DCM	20_180	GH37	Macro
100DCM1QQSS14	MATOU-v1-15189992	MetaT	3.36607e-10	TARA_100	DCM	20_180	GH132	Macro
100DCM1QQSS14	MATOU-v1-14697345	MetaT	4.62403e-10	TARA_100	DCM	20_180	GH76	Macro
100DCM1QQSS14	MATOU-v1-14922660	MetaT	3.28447e-10	TARA_100	DCM	20_180	GT4	Macro
100DCM1QQSS14	MATOU-v1-70954452	MetaT	3.84352e-10	TARA_100	DCM	20_180	GT2_Glyco_trans_2_3	Macro
100DCM1QQSS14	MATOU-v1-58872072	MetaT	3.47395e-10	TARA_100	DCM	20_180	GH76	Macro
100DCM1QQSS14	MATOU-v1-15093960	MetaT	6.02152e-10	TARA_100	DCM	20_180	GH13_5	Macro
100DCM1QQSS14	MATOU-v1-91312482	MetaT	6.30159e-10	TARA_100	DCM	20_180	AA1_2	Macro
100DCM1QQSS14	MATOU-v1-70952942	MetaT	5.64517e-10	TARA_100	DCM	20_180	GT15	Macro
100DCM1QQSS14	MATOU-v1-58844734	MetaT	2.70968e-10	TARA_100	DCM	20_180	GT20	Macro
100DCM1QQSS14	MATOU-v1-58843196	MetaT	4.95674e-10	TARA_100	DCM	20_180	GT4	Macro
100DCM1QQSS14	MATOU-v1-73680346	MetaT	3.7119e-10	TARA_100	DCM	20_180	GT4	Macro
100DCM1QQSS14	MATOU-v1-73929308	MetaT	7.32347e-10	TARA_100	DCM	20_180	GH15	Macro
100DCM1QQSS14	MATOU-v1-14441706	MetaT	4.20106e-10	TARA_100	DCM	20_180	GT48	Macro
100DCM1QQSS14	MATOU-v1-40801012	MetaT	5.6345e-10	TARA_100	DCM	20_180	GH72	Macro
100DCM1QQSS14	MATOU-v1-14873296	MetaT	4.93417e-10	TARA_100	DCM	20_180	GH16	Macro
100DCM1QQSS14	MATOU-v1-14890256	MetaT	5.80854e-10	TARA_100	DCM	20_180	GH17	Macro
100DCM1QQSS14	MATOU-v1-58846101	MetaT	3.13863e-10	TARA_100	DCM	20_180	GT2_Chitin_synth_2	Macro
100DCM1QQSS14	MATOU-v1-14472008	MetaT	3.81646e-10	TARA_100	DCM	20_180	GH17	Macro
100DCM1QQSS14	MATOU-v1-14861829	MetaT	3.69502e-10	TARA_100	DCM	20_180	GT91	Macro
100DCM1QQSS14	MATOU-v1-58907319	MetaT	3.30449e-10	TARA_100	DCM	20_180	GT90	Macro
100DCM1QQSS14	MATOU-v1-93423235	MetaT	2.68286e-10	TARA_100	DCM	20_180	AA3_2	Macro
100DCM1QQSS14	MATOU-v1-58866942	MetaT	5.76528e-10	TARA_100	DCM	20_180	GT20	Macro
100DCM1QQSS14	MATOU-v1-58842858	MetaT	6.94791e-10	TARA_100	DCM	20_180	GT2_Chitin_synth_2	Macro
100DCM1QQSS14	MATOU-v1-16672990	MetaT	2.13922e-09	TARA_100	DCM	20_180	AA6	Macro
100DCM1QQSS14	MATOU-v1-58842795	MetaT	2.73705e-10	TARA_100	DCM	20_180	AA1_3	Macro
100DCM1QQSS14	MATOU-v1-39858893	MetaT	4.15277e-10	TARA_100	DCM	20_180	GH5_9	Macro
100DCM1QQSS14	MATOU-v1-58899170	MetaT	5.28719e-10	TARA_100	DCM	20_180	GT2_Glyco_tranf_2_3	Macro
100DCM1QQSS14	MATOU-v1-93494534	MetaT	3.05833e-10	TARA_100	DCM	20_180	AA3_2	Macro
100DCM1QQSS14	MATOU-v1-15150867	MetaT	6.30159e-10	TARA_100	DCM	20_180	GH76	Macro
100DCM1QQSS14	MATOU-v1-68596219	MetaT	3.36607e-10	TARA_100	DCM	20_180	AA3_2	Macro
100DCM1QQSS14	MATOU-v1-14867147	MetaT	3.02195e-10	TARA_100	DCM	20_180	GH16	Macro
100DCM1QQSS14	MATOU-v1-69096057	MetaT	5.92281e-10	TARA_100	DCM	20_180	GT1	Macro
100DCM1QQSS14	MATOU-v1-15104659	MetaT	3.66174e-10	TARA_100	DCM	20_180	GT20	Macro
100DCM1QQSS14	MATOU-v1-70968951	MetaT	4.45253e-10	TARA_100	DCM	20_180	GT4	Macro
100DCM1QQSS14	MATOU-v1-39667855	MetaT	3.89482e-10	TARA_100	DCM	20_180	GT2	Macro
100DCM1QQSS14	MATOU-v1-32010684	MetaT	4.47882e-10	TARA_100	DCM	20_180	GH16	Macro
100DCM1QQSS14	MATOU-v1-14472008	MetaT	3.81646e-10	TARA_100	DCM	20_180	GH17	Macro
100DCM1QQSS14	MATOU-v1-16764451	MetaT	3.78977e-10	TARA_100	DCM	20_180	GH72	Macro
100DCM1QQSS14	MATOU-v1-58879923	MetaT	3.77393e-10	TARA_100	DCM	20_180	CE9	Macro
100DCM1QQSS14	MATOU-v1-91262593	MetaT	5.09658e-10	TARA_100	DCM	20_180	GT2_Chitin_synth_2	Macro
100DCM1QQSS14	MATOU-v1-68668212	MetaT	3.335e-10	TARA_100	DCM	20_180	GT15	Macro
100DCM1QQSS14	MATOU-v1-14941452	MetaT	3.79862e-10	TARA_100	DCM	20_180	GT48	Macro
100DCM1QQSS14	MATOU-v1-58842341	MetaT	4.67187e-10	TARA_100	DCM	20_180	GH76	Macro
100DCM1QQSS14	MATOU-v1-58885002	MetaT	4.06859e-10	TARA_100	DCM	20_180	GH125	Macro
100DCM1QQSS14	MATOU-v1-14498113	MetaT	5.19277e-10	TARA_100	DCM	20_180	GH132	Macro
100DCM1QQSS14	MATOU-v1-39874237	MetaT	4.67187e-10	TARA_100	DCM	20_180	AA1	Macro
100DCM1QQSS14	MATOU-v1-15157509	MetaT	3.01076e-10	TARA_100	DCM	20_180	GH5_41	Macro
100DCM1QQSS14	MATOU-v1-58841494	MetaT	2.6962e-10	TARA_100	DCM	20_180	GT20	Macro
100DCM1QQSS14	MATOU-v1-58838054	MetaT	4.57331e-10	TARA_100	DCM	20_180	GH0	Macro
100DCM1QQSS14	MATOU-v1-41440425	MetaT	5.01793e-10	TARA_100	DCM	20_180	GH17	Macro
100DCM1QQSS14	MATOU-v1-58860673	MetaT	4.4421e-10	TARA_100	DCM	20_180	GT21	Macro
100DCM1QQSS14	MATOU-v1-39681025	MetaT	5.0844e-10	TARA_100	DCM	20_180	GH0	Macro
100DCM1QQSS14	MATOU-v1-82253060	MetaT	2.8523e-10	TARA_100	DCM	20_180	GH72	Macro
100DCM1QQSS14	MATOU-v1-9588928	MetaT	3.36607e-10	TARA_100	DCM	20_180	GT48	Macro
100DCM1QQSS14	MATOU-v1-68602600	MetaT	5.25133e-10	TARA_100	DCM	20_180	GH16	Macro
100DCM1QQSS14	MATOU-v1-39695060	MetaT	3.87098e-10	TARA_100	DCM	20_180	GT2_Glycos_transf_2	Macro
100DCM1QQSS14	MATOU-v1-15117076	MetaT	3.9082e-10	TARA_100	DCM	20_180	GH17	Macro
100DCM1QQSS14	MATOU-v1-29635765	MetaT	5.76528e-10	TARA_100	DCM	20_180	AA12	Macro
100DCM1QQSS14	MATOU-v1-40753464	MetaT	7.96966e-10	TARA_100	DCM	20_180	GT1	Macro
100DCM1QQSS14	MATOU-v1-58852886	MetaT	3.11458e-10	TARA_100	DCM	20_180	GT2_Glyco_tranf_2_3	Macro
100DCM1QQSS14	MATOU-v1-15255743	MetaT	2.79349e-10	TARA_100	DCM	20_180	GT4	Macro
100DCM1QQSS14	MATOU-v1-50108764	MetaT	5.58698e-10	TARA_100	DCM	20_180	GH65	Macro
100DCM1QQSS14	MATOU-v1-58850161	MetaT	2.68286e-10	TARA_100	DCM	20_180	GT15	Macro
100DCM1QQSS14	MATOU-v1-58858738	MetaT	6.30159e-10	TARA_100	DCM	20_180	GT0	Macro
100DCM1QQSS14	MATOU-v1-39997672	MetaT	3.30449e-10	TARA_100	DCM	20_180	GH8	Macro
100DCM1QQSS14	MATOU-v1-58873946	MetaT	6.50324e-10	TARA_100	DCM	20_180	GT31	Macro
100DCM1QQSS14	MATOU-v1-82251801	MetaT	7.13075e-10	TARA_100	DCM	20_180	GH76	Macro
100DCM1QQSS14	MATOU-v1-58867609	MetaT	7.32347e-10	TARA_100	DCM	20_180	AA3_3	Macro
100DCM1QQSS14	MATOU-v1-83168732	MetaT	5.27861e-10	TARA_100	DCM	20_180	GH5_9	Macro
100DCM1QQSS14	MATOU-v1-83164059	MetaT	5.1613e-10	TARA_100	DCM	20_180	GH72	Macro
100DCM1QQSS14	MATOU-v1-93462699	MetaT	1.15306e-09	TARA_100	DCM	20_180	CE4	Macro
100DCM1QQSS14	MATOU-v1-70931262	MetaT	4.30109e-10	TARA_100	DCM	20_180	GH13_40	Macro
100DCM1QQSS14	MATOU-v1-39666313	MetaT	3.13258e-10	TARA_100	DCM	20_180	GT24	Macro
100DCM1QQSS14	MATOU-v1-93572285	MetaT	3.58305e-10	TARA_100	DCM	20_180	GH43_26	Macro
100DCM1SSUU11	MATOU-v1-13307119	MetaG	3.1e-10	TARA_100	DCM	180_2000	GH16	Macro
100DCM1SSUU14	MATOU-v1-59450824	MetaT	2.98374e-11	TARA_100	DCM	180_2000	GT32	Macro
100DCM1SSUU14	MATOU-v1-1355962	MetaT	7.8912e-11	TARA_100	DCM	180_2000	GT57	Macro
100DCM1SSUU14	MATOU-v1-17136304	MetaT	3.19006e-11	TARA_100	DCM	180_2000	GT2_Chitin_synth_2	Macro
100MES1GGKK11	MATOU-v1-71034734	MetaG	3.38e-09	TARA_100	MES	0.8_3	GH78	Micro
100MES1GGKK11	MATOU-v1-70920880	MetaG	2.2e-09	TARA_100	MES	0.8_3	GH78	Micro
100MES1GGKK11	MATOU-v1-70914054	MetaG	1.18e-09	TARA_100	MES	0.8_3	GH31	Micro
100MES1GGKK11	MATOU-v1-82268062	MetaG	3.18e-09	TARA_100	MES	0.8_3	GH5_49	Micro
100MES1GGKK11	MATOU-v1-70912420	MetaG	1.81e-09	TARA_100	MES	0.8_3	AA1	Micro
100MES1GGKK11	MATOU-v1-70927799	MetaG	1.48e-09	TARA_100	MES	0.8_3	GH125	Micro
100MES1GGKK11	MATOU-v1-58849020	MetaG	1.06e-09	TARA_100	MES	0.8_3	GT2_Glyco_trans_2_3	Micro
100MES1GGKK11	MATOU-v1-70918190	MetaG	1.12e-09	TARA_100	MES	0.8_3	GH3	Micro
100MES1GGKK11	MATOU-v1-85504579	MetaG	1.35e-09	TARA_100	MES	0.8_3	AA3_2	Micro
100MES1GGKK11	MATOU-v1-41440981	MetaG	1.15e-09	TARA_100	MES	0.8_3	GT32	Micro
100MES1GGKK11	MATOU-v1-82257819	MetaG	2.19e-09	TARA_100	MES	0.8_3	GH3	Micro
100MES1GGKK11	MATOU-v1-70941964	MetaG	1.26e-09	TARA_100	MES	0.8_3	GT1	Micro
100MES1GGKK11	MATOU-v1-70911286	MetaG	1.96e-09	TARA_100	MES	0.8_3	GH31	Micro
100MES1GGKK11	MATOU-v1-58872592	MetaG	1.07e-09	TARA_100	MES	0.8_3	AA1	Micro
100MES1GGKK11	MATOU-v1-49980514	MetaG	1.16e-09	TARA_100	MES	0.8_3	GT48	Micro
100MES1GGKK11	MATOU-v1-82258686	MetaG	1.73e-09	TARA_100	MES	0.8_3	GH16	Micro
100MES1GGKK11	MATOU-v1-58838525	MetaG	9.66e-10	TARA_100	MES	0.8_3	AA3_3	Micro
100MES1GGKK11	MATOU-v1-70917260	MetaG	1.95e-09	TARA_100	MES	0.8_3	GH16	Micro
100MES1GGKK11	MATOU-v1-41509166	MetaG	1.68e-09	TARA_100	MES	0.8_3	GH76	Micro
100MES1GGKK11	MATOU-v1-83189688	MetaG	1.69e-09	TARA_100	MES	0.8_3	AA1_3	Micro
100MES1GGKK11	MATOU-v1-82272494	MetaG	1.93e-09	TARA_100	MES	0.8_3	GH3	Micro
100MES1GGKK11	MATOU-v1-49980514	MetaG	1.16e-09	TARA_100	MES	0.8_3	GT48	Micro
100MES1GGKK11	MATOU-v1-82255181	MetaG	1.2e-09	TARA_100	MES	0.8_3	GH15	Micro
100MES1GGKK11	MATOU-v1-58845566	MetaG	1.31e-09	TARA_100	MES	0.8_3	GT33	Micro
100MES1GGKK11	MATOU-v1-70912313	MetaG	2.13e-09	TARA_100	MES	0.8_3	GT20	Micro
100MES1GGKK11	MATOU-v1-82251069	MetaG	1.45e-09	TARA_100	MES	0.8_3	CBM21	Micro
100MES1GGKK11	MATOU-v1-79079025	MetaG	1.14e-09	TARA_100	MES	0.8_3	AA3_2	Micro
100MES1GGKK11	MATOU-v1-60070792	MetaG	1.1e-09	TARA_100	MES	0.8_3	GH72	Micro
100MES1GGKK11	MATOU-v1-48264819	MetaG	1.75e-09	TARA_100	MES	0.8_3	GT15	Micro
100MES1GGKK11	MATOU-v1-82288494	MetaG	2.44e-09	TARA_100	MES	0.8_3	AA3_3	Micro
100MES1GGKK11	MATOU-v1-70914056	MetaG	1.05e-09	TARA_100	MES	0.8_3	GH31	Micro
100MES1GGKK11	MATOU-v1-41456582	MetaG	3.08e-09	TARA_100	MES	0.8_3	AA3_2	Micro
100MES1GGKK11	MATOU-v1-41385986	MetaG	1.29e-09	TARA_100	MES	0.8_3	GH5_12	Micro
100MES1GGKK11	MATOU-v1-41387088	MetaG	1e-09	TARA_100	MES	0.8_3	GT58	Micro
100MES1GGKK11	MATOU-v1-70916449	MetaG	1.61e-09	TARA_100	MES	0.8_3	GT69	Micro
100MES1GGKK11	MATOU-v1-82263596	MetaG	1.13e-09	TARA_100	MES	0.8_3	GT2_Glycos_transf_2	Micro
100MES1GGKK11	MATOU-v1-70911527	MetaG	1.63e-09	TARA_100	MES	0.8_3	GT2_Glyco_tranf_2_3	Micro
100MES1GGKK11	MATOU-v1-41427126	MetaG	1.67e-09	TARA_100	MES	0.8_3	GH28	Micro
100MES1GGKK11	MATOU-v1-23298436	MetaG	1.31e-09	TARA_100	MES	0.8_3	GH13_5	Micro
100MES1GGKK11	MATOU-v1-82250581	MetaG	1.05e-09	TARA_100	MES	0.8_3	AA3_1	Micro
100MES1GGKK11	MATOU-v1-41382871	MetaG	1.24e-09	TARA_100	MES	0.8_3	GT41	Micro
100MES1GGKK11	MATOU-v1-69059631	MetaG	8.89e-10	TARA_100	MES	0.8_3	AA1_3	Micro
100MES1GGKK11	MATOU-v1-70960728	MetaG	2.16e-09	TARA_100	MES	0.8_3	GT2_Chitin_synth_2	Micro
100MES1GGKK11	MATOU-v1-58080747	MetaG	1.37e-09	TARA_100	MES	0.8_3	AA1_3	Micro
100MES1GGKK11	MATOU-v1-58951466	MetaG	9.98e-10	TARA_100	MES	0.8_3	GH47	Micro
100MES1GGKK11	MATOU-v1-41416482	MetaG	1.05e-09	TARA_100	MES	0.8_3	AA3_2	Micro
100MES1GGKK11	MATOU-v1-70937227	MetaG	1.71e-09	TARA_100	MES	0.8_3	CE9	Micro
100MES1GGKK11	MATOU-v1-41406492	MetaG	3.01e-09	TARA_100	MES	0.8_3	CE15	Micro
100MES1GGKK11	MATOU-v1-70984778	MetaG	1.67e-09	TARA_100	MES	0.8_3	GT0	Micro
100MES1GGKK11	MATOU-v1-70953010	MetaG	1.74e-09	TARA_100	MES	0.8_3	GH127	Micro
100MES1GGKK11	MATOU-v1-41384149	MetaG	8.89e-10	TARA_100	MES	0.8_3	GT2_Chitin_synth_1	Micro
100MES1GGKK11	MATOU-v1-41440193	MetaG	9.46e-10	TARA_100	MES	0.8_3	PL35	Micro
100MES1GGKK11	MATOU-v1-70927931	MetaG	2.9e-09	TARA_100	MES	0.8_3	AA7	Micro
100MES1GGKK11	MATOU-v1-82254074	MetaG	1.1e-09	TARA_100	MES	0.8_3	AA1	Micro
100MES1GGKK11	MATOU-v1-79135107	MetaG	1.94e-09	TARA_100	MES	0.8_3	GH15	Micro
100MES1GGKK11	MATOU-v1-41391953	MetaG	1.35e-09	TARA_100	MES	0.8_3	AA1_2	Micro
100MES1GGKK11	MATOU-v1-41390910	MetaG	1.21e-09	TARA_100	MES	0.8_3	GH78	Micro
100MES1GGKK11	MATOU-v1-79113408	MetaG	1.71e-09	TARA_100	MES	0.8_3	GH13_8	Micro
100MES1GGKK11	MATOU-v1-58839624	MetaG	9.41e-10	TARA_100	MES	0.8_3	GT21	Micro
100MES1GGKK11	MATOU-v1-82271445	MetaG	2.94e-09	TARA_100	MES	0.8_3	GH18	Micro
100MES1GGKK11	MATOU-v1-70910672	MetaG	2.08e-09	TARA_100	MES	0.8_3	GH47	Micro
100MES1GGKK11	MATOU-v1-83157414	MetaG	1.1e-09	TARA_100	MES	0.8_3	AA3_1	Micro
100MES1GGKK11	MATOU-v1-58854234	MetaG	8.89e-10	TARA_100	MES	0.8_3	GH13_8	Micro
100MES1GGKK11	MATOU-v1-58206304	MetaG	8.89e-10	TARA_100	MES	0.8_3	GH16	Micro
100MES1GGKK11	MATOU-v1-82256986	MetaG	2.12e-09	TARA_100	MES	0.8_3	GH16	Micro
100MES1GGKK11	MATOU-v1-70916180	MetaG	1.35e-09	TARA_100	MES	0.8_3	GH13_5	Micro
100MES1GGKK11	MATOU-v1-58884221	MetaG	2e-09	TARA_100	MES	0.8_3	GH16	Micro
100MES1GGKK11	MATOU-v1-58839417	MetaG	9.82e-10	TARA_100	MES	0.8_3	AA12	Micro
100MES1GGKK11	MATOU-v1-23333382	MetaG	1.15e-09	TARA_100	MES	0.8_3	GT15	Micro
100MES1GGKK11	MATOU-v1-41384532	MetaG	1.06e-09	TARA_100	MES	0.8_3	GT34	Micro
100MES1GGKK11	MATOU-v1-83160852	MetaG	9.93e-10	TARA_100	MES	0.8_3	GH76	Micro
100MES1GGKK11	MATOU-v1-58878460	MetaG	9.77e-10	TARA_100	MES	0.8_3	GT2_Glyco_trans_2_3	Micro
100MES1GGKK11	MATOU-v1-70951334	MetaG	2.26e-09	TARA_100	MES	0.8_3	GH72	Micro
100MES1GGKK11	MATOU-v1-70914330	MetaG	1.36e-09	TARA_100	MES	0.8_3	GT8	Micro
100MES1GGKK11	MATOU-v1-83167539	MetaG	1.77e-09	TARA_100	MES	0.8_3	GH72	Micro
100MES1GGKK11	MATOU-v1-41403226	MetaG	1.44e-09	TARA_100	MES	0.8_3	GH43_26	Micro
100MES1GGKK11	MATOU-v1-70921836	MetaG	1.22e-09	TARA_100	MES	0.8_3	GH30_7	Micro
100MES1GGKK11	MATOU-v1-41396092	MetaG	9.07e-10	TARA_100	MES	0.8_3	AA1_2	Micro
100MES1GGKK11	MATOU-v1-83164151	MetaG	1.54e-09	TARA_100	MES	0.8_3	AA1_2	Micro
100MES1GGKK11	MATOU-v1-58838452	MetaG	1.1e-09	TARA_100	MES	0.8_3	AA3_2	Micro
100MES1GGKK11	MATOU-v1-83177754	MetaG	1.61e-09	TARA_100	MES	0.8_3	GH105	Micro
100MES1GGKK11	MATOU-v1-48279987	MetaG	2.39e-09	TARA_100	MES	0.8_3	PL11_2	Micro
100MES1GGKK11	MATOU-v1-83158417	MetaG	1.77e-09	TARA_100	MES	0.8_3	GH92	Micro
100MES1GGKK11	MATOU-v1-70912222	MetaG	2.08e-09	TARA_100	MES	0.8_3	GH13_8	Micro
100MES1GGKK11	MATOU-v1-82300428	MetaG	1.48e-09	TARA_100	MES	0.8_3	GH10	Micro
100MES1GGKK11	MATOU-v1-70971064	MetaG	2.24e-09	TARA_100	MES	0.8_3	GH92	Micro
100MES1GGKK11	MATOU-v1-70911287	MetaG	1.47e-09	TARA_100	MES	0.8_3	GH31	Micro
100MES1GGKK11	MATOU-v1-107919903	MetaG	1.5e-09	TARA_100	MES	0.8_3	GT62+GT62	Micro
100MES1GGKK11	MATOU-v1-41475467	MetaG	2.09e-09	TARA_100	MES	0.8_3	GH72	Micro
100MES1GGKK11	MATOU-v1-70916444	MetaG	1.38e-09	TARA_100	MES	0.8_3	GT34	Micro
100MES1GGKK11	MATOU-v1-53437982	MetaG	1.23e-09	TARA_100	MES	0.8_3	AA3_2	Micro
100MES1GGKK11	MATOU-v1-70930652	MetaG	2.73e-09	TARA_100	MES	0.8_3	GH72+CBM43	Micro
100MES1GGKK11	MATOU-v1-41431989	MetaG	1e-09	TARA_100	MES	0.8_3	AA9	Micro
100MES1GGKK11	MATOU-v1-82256801	MetaG	1.86e-09	TARA_100	MES	0.8_3	AA1	Micro
100MES1GGKK11	MATOU-v1-71029813	MetaG	1.99e-09	TARA_100	MES	0.8_3	GH55	Micro
100MES1GGKK11	MATOU-v1-23072765	MetaG	1.32e-09	TARA_100	MES	0.8_3	GT3	Micro
100MES1GGKK11	MATOU-v1-70911204	MetaG	2.29e-09	TARA_100	MES	0.8_3	GT1	Micro
100MES1GGKK11	MATOU-v1-70918584	MetaG	1.43e-09	TARA_100	MES	0.8_3	GH7	Micro
100MES1GGKK11	MATOU-v1-1476582	MetaG	1.14e-09	TARA_100	MES	0.8_3	GH125	Micro
100MES1GGKK11	MATOU-v1-41401231	MetaG	2.64e-09	TARA_100	MES	0.8_3	GH5_9	Micro
100MES1GGKK11	MATOU-v1-70926739	MetaG	1.83e-09	TARA_100	MES	0.8_3	GH106	Micro
100MES1GGKK11	MATOU-v1-83157298	MetaG	1.1e-09	TARA_100	MES	0.8_3	GT2_Glycos_transf_2	Micro
100MES1GGKK11	MATOU-v1-23289308	MetaG	1.31e-09	TARA_100	MES	0.8_3	GT2_Chitin_synth_2	Micro
100MES1GGKK11	MATOU-v1-41386343	MetaG	9.66e-10	TARA_100	MES	0.8_3	GT35	Micro
100MES1GGKK11	MATOU-v1-70918571	MetaG	1.35e-09	TARA_100	MES	0.8_3	GH16	Micro
100MES1GGKK11	MATOU-v1-70924676	MetaG	2.46e-09	TARA_100	MES	0.8_3	GH55	Micro
100MES1GGKK11	MATOU-v1-79079027	MetaG	1.98e-09	TARA_100	MES	0.8_3	AA3_2	Micro
100MES1GGKK11	MATOU-v1-58862798	MetaG	1.13e-09	TARA_100	MES	0.8_3	GH35	Micro
100MES1GGKK11	MATOU-v1-58860040	MetaG	1.11e-09	TARA_100	MES	0.8_3	CBM21	Micro
100MES1GGKK11	MATOU-v1-41384190	MetaG	1.05e-09	TARA_100	MES	0.8_3	AA3_2	Micro
100MES1GGKK11	MATOU-v1-69124097	MetaG	1.23e-09	TARA_100	MES	0.8_3	GH78	Micro
100MES1GGKK11	MATOU-v1-83159317	MetaG	1.06e-09	TARA_100	MES	0.8_3	GH76	Micro
100MES1GGKK11	MATOU-v1-41461822	MetaG	9.36e-10	TARA_100	MES	0.8_3	GH16	Micro
100MES1GGKK11	MATOU-v1-83173084	MetaG	1.31e-09	TARA_100	MES	0.8_3	GH31	Micro
100MES1GGKK11	MATOU-v1-41407761	MetaG	1.05e-09	TARA_100	MES	0.8_3	GH30_7	Micro
100MES1GGKK11	MATOU-v1-70919535	MetaG	1.36e-09	TARA_100	MES	0.8_3	GT2_Glyco_trans_2_3	Micro
100MES1GGKK11	MATOU-v1-70953792	MetaG	1.99e-09	TARA_100	MES	0.8_3	GH125	Micro
100MES1GGKK11	MATOU-v1-82290863	MetaG	1.35e-09	TARA_100	MES	0.8_3	GH76	Micro
100MES1GGKK11	MATOU-v1-70912221	MetaG	1.68e-09	TARA_100	MES	0.8_3	GH13_8	Micro
100MES1GGKK11	MATOU-v1-58093667	MetaG	1.04e-09	TARA_100	MES	0.8_3	AA1_3	Micro
100MES1GGKK11	MATOU-v1-70935187	MetaG	3.5e-09	TARA_100	MES	0.8_3	AA2	Micro
100MES1GGKK11	MATOU-v1-70928199	MetaG	1.29e-09	TARA_100	MES	0.8_3	GH51	Micro
100MES1GGKK11	MATOU-v1-58895367	MetaG	8.89e-10	TARA_100	MES	0.8_3	GH127	Micro
100MES1GGKK11	MATOU-v1-41387891	MetaG	1.18e-09	TARA_100	MES	0.8_3	GT32	Micro
100MES1GGKK11	MATOU-v1-41382325	MetaG	3.06e-09	TARA_100	MES	0.8_3	PL4_1	Micro
100MES1GGKK11	MATOU-v1-41461629	MetaG	2.31e-09	TARA_100	MES	0.8_3	GH64	Micro
100MES1GGKK11	MATOU-v1-70919439	MetaG	1.72e-09	TARA_100	MES	0.8_3	GT90	Micro
100MES1GGKK11	MATOU-v1-41406553	MetaG	1.73e-09	TARA_100	MES	0.8_3	GT2	Micro
100MES1GGKK11	MATOU-v1-70917629	MetaG	1.57e-09	TARA_100	MES	0.8_3	GH38	Micro
100MES1GGKK11	MATOU-v1-69117612	MetaG	1.83e-09	TARA_100	MES	0.8_3	GH125	Micro
100MES1GGKK11	MATOU-v1-82296896	MetaG	1.88e-09	TARA_100	MES	0.8_3	GH15+CBM20	Micro
100MES1GGKK11	MATOU-v1-58897308	MetaG	1.06e-09	TARA_100	MES	0.8_3	GH13	Micro
100MES1GGKK11	MATOU-v1-58865294	MetaG	1.03e-09	TARA_100	MES	0.8_3	GH47	Micro
100MES1GGKK11	MATOU-v1-41469169	MetaG	8.89e-10	TARA_100	MES	0.8_3	GH154	Micro
100MES1GGKK11	MATOU-v1-70941963	MetaG	1.42e-09	TARA_100	MES	0.8_3	GT1	Micro
100MES1GGKK11	MATOU-v1-83172807	MetaG	9.61e-10	TARA_100	MES	0.8_3	AA1_3	Micro
100MES1GGKK11	MATOU-v1-58190282	MetaG	1.31e-09	TARA_100	MES	0.8_3	GT3	Micro
100MES1GGKK11	MATOU-v1-53437982	MetaG	1.23e-09	TARA_100	MES	0.8_3	AA3_2	Micro
100MES1GGKK11	MATOU-v1-41399027	MetaG	9.51e-10	TARA_100	MES	0.8_3	GT62	Micro
100MES1GGKK11	MATOU-v1-70939149	MetaG	1.02e-09	TARA_100	MES	0.8_3	GT2_Glyco_trans_2_3	Micro
100MES1GGKK11	MATOU-v1-70913855	MetaG	8.89e-10	TARA_100	MES	0.8_3	GT41	Micro
100MES1GGKK11	MATOU-v1-70914015	MetaG	1.59e-09	TARA_100	MES	0.8_3	GT33	Micro
100MES1GGKK11	MATOU-v1-69117612	MetaG	1.83e-09	TARA_100	MES	0.8_3	GH125	Micro
100MES1GGKK11	MATOU-v1-41396095	MetaG	1.37e-09	TARA_100	MES	0.8_3	AA1_2	Micro
100MES1GGKK11	MATOU-v1-82276642	MetaG	2.47e-09	TARA_100	MES	0.8_3	GT2_Chitin_synth_2	Micro
100MES1GGKK11	MATOU-v1-83166924	MetaG	2.77e-09	TARA_100	MES	0.8_3	GH51	Micro
100MES1GGKK11	MATOU-v1-41428538	MetaG	1.44e-09	TARA_100	MES	0.8_3	GH1	Micro
100MES1GGKK11	MATOU-v1-41457781	MetaG	1.59e-09	TARA_100	MES	0.8_3	GH15	Micro
100MES1GGKK11	MATOU-v1-41393399	MetaG	1.71e-09	TARA_100	MES	0.8_3	GH63	Micro
100MES1GGKK11	MATOU-v1-58909035	MetaG	1.03e-09	TARA_100	MES	0.8_3	GH3	Micro
100MES1GGKK11	MATOU-v1-83176775	MetaG	1.36e-09	TARA_100	MES	0.8_3	GT8	Micro
100MES1GGKK11	MATOU-v1-41421466	MetaG	1.11e-09	TARA_100	MES	0.8_3	GH3	Micro
100MES1GGKK11	MATOU-v1-70914053	MetaG	1.04e-09	TARA_100	MES	0.8_3	GH31	Micro
100MES1GGKK11	MATOU-v1-83163839	MetaG	2.45e-09	TARA_100	MES	0.8_3	GT57	Micro
100MES1GGKK11	MATOU-v1-70919145	MetaG	1.71e-09	TARA_100	MES	0.8_3	GH152	Micro
100MES1GGKK11	MATOU-v1-82256152	MetaG	1.83e-09	TARA_100	MES	0.8_3	GT2_Chitin_synth_1	Micro
100MES1GGKK11	MATOU-v1-70939153	MetaG	1.97e-09	TARA_100	MES	0.8_3	GH3	Micro
100MES1GGKK11	MATOU-v1-83163392	MetaG	1.62e-09	TARA_100	MES	0.8_3	AA8	Micro
100MES1GGKK11	MATOU-v1-70926375	MetaG	1.72e-09	TARA_100	MES	0.8_3	GH5_9	Micro
100MES1GGKK11	MATOU-v1-82255761	MetaG	1.27e-09	TARA_100	MES	0.8_3	AA1_3	Micro
100MES1GGKK11	MATOU-v1-70918386	MetaG	2.59e-09	TARA_100	MES	0.8_3	GT58	Micro
100MES1GGKK11	MATOU-v1-65989634	MetaG	1.02e-09	TARA_100	MES	0.8_3	GH92	Micro
100MES1GGKK11	MATOU-v1-82257536	MetaG	1.36e-09	TARA_100	MES	0.8_3	GH47	Micro
100MES1GGKK11	MATOU-v1-70914229	MetaG	8.89e-10	TARA_100	MES	0.8_3	GT57	Micro
100MES1GGKK11	MATOU-v1-70946769	MetaG	2.62e-09	TARA_100	MES	0.8_3	GH78	Micro
100MES1GGKK11	MATOU-v1-79085738	MetaG	1.25e-09	TARA_100	MES	0.8_3	GH18	Micro
100MES1GGKK11	MATOU-v1-70929625	MetaG	2.03e-09	TARA_100	MES	0.8_3	GT31	Micro
100MES1GGKK11	MATOU-v1-70925059	MetaG	1.71e-09	TARA_100	MES	0.8_3	GH1	Micro
100MES1GGKK11	MATOU-v1-70934261	MetaG	2.79e-09	TARA_100	MES	0.8_3	GT4	Micro
100MES1GGKK11	MATOU-v1-70951357	MetaG	1.88e-09	TARA_100	MES	0.8_3	GT1	Micro
100MES1GGKK11	MATOU-v1-70914033	MetaG	1.84e-09	TARA_100	MES	0.8_3	CE9	Micro
100MES1GGKK11	MATOU-v1-41419349	MetaG	1.34e-09	TARA_100	MES	0.8_3	GH72	Micro
100MES1GGKK11	MATOU-v1-82312290	MetaG	1.54e-09	TARA_100	MES	0.8_3	AA3_2	Micro
100MES1GGKK11	MATOU-v1-41380688	MetaG	1.8e-09	TARA_100	MES	0.8_3	GH72	Micro
100MES1GGKK11	MATOU-v1-70920411	MetaG	1.86e-09	TARA_100	MES	0.8_3	GH28	Micro
100MES1GGKK11	MATOU-v1-58862797	MetaG	9.75e-10	TARA_100	MES	0.8_3	GH35	Micro
100MES1GGKK11	MATOU-v1-70916463	MetaG	8.89e-10	TARA_100	MES	0.8_3	GH47	Micro
100MES1GGKK11	MATOU-v1-70969721	MetaG	2.03e-09	TARA_100	MES	0.8_3	AA1_2	Micro
100MES1GGKK11	MATOU-v1-58861045	MetaG	1.06e-09	TARA_100	MES	0.8_3	GT2_Glyco_trans_2_3	Micro
100MES1GGKK11	MATOU-v1-82250579	MetaG	1.36e-09	TARA_100	MES	0.8_3	AA3_1	Micro
100MES1GGKK11	MATOU-v1-58838859	MetaG	1.12e-09	TARA_100	MES	0.8_3	CBM21	Micro
100MES1GGKK11	MATOU-v1-70914675	MetaG	2.39e-09	TARA_100	MES	0.8_3	GT76	Micro
100MES1GGKK11	MATOU-v1-83160553	MetaG	1.56e-09	TARA_100	MES	0.8_3	GT2_Chitin_synth_2	Micro
100MES1GGKK11	MATOU-v1-70933636	MetaG	1.45e-09	TARA_100	MES	0.8_3	GH3	Micro
100MES1GGKK11	MATOU-v1-82255332	MetaG	1.82e-09	TARA_100	MES	0.8_3	GT71	Micro
100MES1GGKK11	MATOU-v1-83157685	MetaG	1.51e-09	TARA_100	MES	0.8_3	GH65	Micro
100MES1GGKK11	MATOU-v1-83157809	MetaG	1.23e-09	TARA_100	MES	0.8_3	AA2	Micro
100MES1GGKK11	MATOU-v1-48240432	MetaG	1.47e-09	TARA_100	MES	0.8_3	GH72	Micro
100MES1GGKK11	MATOU-v1-70932384	MetaG	1.28e-09	TARA_100	MES	0.8_3	AA3	Micro
100MES1GGKK11	MATOU-v1-41381785	MetaG	1.02e-09	TARA_100	MES	0.8_3	GT15	Micro
100MES1GGKK11	MATOU-v1-70916445	MetaG	1.74e-09	TARA_100	MES	0.8_3	GT34	Micro
100MES1GGKK11	MATOU-v1-21734289	MetaG	1.03e-09	TARA_100	MES	0.8_3	GT2_Glyco_trans_2_3	Micro
100MES1GGKK11	MATOU-v1-58917733	MetaG	9.98e-10	TARA_100	MES	0.8_3	GH51	Micro
100MES1GGKK11	MATOU-v1-70910882	MetaG	1.39e-09	TARA_100	MES	0.8_3	AA3_1	Micro
100MES1GGKK11	MATOU-v1-85507844	MetaG	9.41e-10	TARA_100	MES	0.8_3	AA3_2	Micro
100MES1GGKK11	MATOU-v1-70926318	MetaG	1.41e-09	TARA_100	MES	0.8_3	AA2	Micro
100MES1GGKK11	MATOU-v1-70922440	MetaG	1.22e-09	TARA_100	MES	0.8_3	GH15	Micro
100MES1GGKK11	MATOU-v1-82254288	MetaG	2.37e-09	TARA_100	MES	0.8_3	GT24	Micro
100MES1GGKK11	MATOU-v1-70961307	MetaG	2.23e-09	TARA_100	MES	0.8_3	GH47	Micro
100MES1GGKK11	MATOU-v1-41395417	MetaG	1.1e-09	TARA_100	MES	0.8_3	GT8	Micro
100MES1GGKK11	MATOU-v1-70935879	MetaG	1.8e-09	TARA_100	MES	0.8_3	GH92	Micro
100MES1GGKK11	MATOU-v1-83183824	MetaG	1.2e-09	TARA_100	MES	0.8_3	AA3_3	Micro
100MES1GGKK11	MATOU-v1-93579198	MetaG	9.26e-10	TARA_100	MES	0.8_3	GT1	Micro
100MES1GGKK11	MATOU-v1-70991978	MetaG	2.2e-09	TARA_100	MES	0.8_3	GH3	Micro
100MES1GGKK11	MATOU-v1-70912546	MetaG	1.63e-09	TARA_100	MES	0.8_3	GH47	Micro
100MES1GGKK11	MATOU-v1-70921217	MetaG	1.96e-09	TARA_100	MES	0.8_3	GT22	Micro
100MES1GGKK11	MATOU-v1-70910875	MetaG	1.45e-09	TARA_100	MES	0.8_3	AA1_2	Micro
100MES1GGKK11	MATOU-v1-58839204	MetaG	9.56e-10	TARA_100	MES	0.8_3	GT8	Micro
100MES1GGKK11	MATOU-v1-41389642	MetaG	9.63e-10	TARA_100	MES	0.8_3	GH16	Micro
100MES1GGKK11	MATOU-v1-58839327	MetaG	1.61e-09	TARA_100	MES	0.8_3	GH3	Micro
100MES1GGKK11	MATOU-v1-82251071	MetaG	1.37e-09	TARA_100	MES	0.8_3	CBM21	Micro
100MES1GGKK11	MATOU-v1-83159172	MetaG	1.14e-09	TARA_100	MES	0.8_3	AA1_3+AA1_2	Micro
100MES1GGKK11	MATOU-v1-83232253	MetaG	2.68e-09	TARA_100	MES	0.8_3	AA5_2	Micro
100MES1GGKK11	MATOU-v1-70943981	MetaG	1.87e-09	TARA_100	MES	0.8_3	GH18	Micro
100MES1GGKK11	MATOU-v1-58093666	MetaG	8.89e-10	TARA_100	MES	0.8_3	AA1_3	Micro
100MES1GGKK11	MATOU-v1-58904221	MetaG	9.95e-10	TARA_100	MES	0.8_3	GT39	Micro
100MES1GGKK11	MATOU-v1-68668212	MetaG	1.1e-09	TARA_100	MES	0.8_3	GT15	Micro
100MES1GGKK11	MATOU-v1-70954425	MetaG	2.04e-09	TARA_100	MES	0.8_3	GH92	Micro
100MES1GGKK11	MATOU-v1-41449166	MetaG	1e-09	TARA_100	MES	0.8_3	GT1	Micro
100MES1GGKK11	MATOU-v1-82276055	MetaG	2.4e-09	TARA_100	MES	0.8_3	GH13_32	Micro
100MES1GGKK11	MATOU-v1-70911097	MetaG	1.86e-09	TARA_100	MES	0.8_3	GT20	Micro
100MES1GGKK11	MATOU-v1-83166068	MetaG	2.43e-09	TARA_100	MES	0.8_3	AA3_2	Micro
100MES1GGKK11	MATOU-v1-41420226	MetaG	1.03e-09	TARA_100	MES	0.8_3	GH16	Micro
100MES1GGKK11	MATOU-v1-70959327	MetaG	9.36e-10	TARA_100	MES	0.8_3	GT62	Micro
100MES1GGKK11	MATOU-v1-83166547	MetaG	1.76e-09	TARA_100	MES	0.8_3	GT50	Micro
100MES1GGKK11	MATOU-v1-70914934	MetaG	1.9e-09	TARA_100	MES	0.8_3	GH72	Micro
100MES1GGKK11	MATOU-v1-70921487	MetaG	2.52e-09	TARA_100	MES	0.8_3	GH2	Micro
100MES1GGKK11	MATOU-v1-41409119	MetaG	1.55e-09	TARA_100	MES	0.8_3	GH16	Micro
100MES1GGKK11	MATOU-v1-85505753	MetaG	1.2e-09	TARA_100	MES	0.8_3	GH65	Micro
100MES1GGKK11	MATOU-v1-23282318	MetaG	1.4e-09	TARA_100	MES	0.8_3	GT39	Micro
100MES1GGKK11	MATOU-v1-70926313	MetaG	2.46e-09	TARA_100	MES	0.8_3	AA8	Micro
100MES1GGKK11	MATOU-v1-58844992	MetaG	1.38e-09	TARA_100	MES	0.8_3	GH76	Micro
100MES1GGKK11	MATOU-v1-58881696	MetaG	1.49e-09	TARA_100	MES	0.8_3	GH88	Micro
100MES1GGKK11	MATOU-v1-83189687	MetaG	1.34e-09	TARA_100	MES	0.8_3	AA1_3	Micro
100MES1GGKK11	MATOU-v1-79093517	MetaG	1.51e-09	TARA_100	MES	0.8_3	GT15	Micro
100MES1GGKK11	MATOU-v1-58852919	MetaG	1.69e-09	TARA_100	MES	0.8_3	GH31	Micro
100MES1GGKK11	MATOU-v1-41387078	MetaG	1.12e-09	TARA_100	MES	0.8_3	GT34	Micro
100MES1GGKK11	MATOU-v1-70954637	MetaG	2.27e-09	TARA_100	MES	0.8_3	GH13	Micro
100MES1GGKK11	MATOU-v1-58860150	MetaG	1.03e-09	TARA_100	MES	0.8_3	GH76	Micro
100MES1GGKK11	MATOU-v1-41384435	MetaG	1e-09	TARA_100	MES	0.8_3	GT2_Chitin_synth_2	Micro
100MES1GGKK11	MATOU-v1-41399738	MetaG	1.18e-09	TARA_100	MES	0.8_3	GH31	Micro
100MES1GGKK11	MATOU-v1-70912549	MetaG	1.72e-09	TARA_100	MES	0.8_3	GH47	Micro
100MES1GGKK11	MATOU-v1-41386214	MetaG	1.83e-09	TARA_100	MES	0.8_3	GH16	Micro
100MES1GGKK11	MATOU-v1-41396093	MetaG	1.03e-09	TARA_100	MES	0.8_3	AA1_2	Micro
100MES1GGKK11	MATOU-v1-82254184	MetaG	1.57e-09	TARA_100	MES	0.8_3	GH32	Micro
100MES1GGKK11	MATOU-v1-54312136	MetaG	1.53e-09	TARA_100	MES	0.8_3	GT3	Micro
100MES1GGKK11	MATOU-v1-58857741	MetaG	9.36e-10	TARA_100	MES	0.8_3	GH3	Micro
100MES1GGKK11	MATOU-v1-96381205	MetaG	1.1e-09	TARA_100	MES	0.8_3	AA3_2	Micro
100MES1GGKK11	MATOU-v1-41390378	MetaG	1.99e-09	TARA_100	MES	0.8_3	GH10	Micro
100MES1GGKK11	MATOU-v1-70927133	MetaG	1.97e-09	TARA_100	MES	0.8_3	AA3_1	Micro
100MES1GGKK11	MATOU-v1-70910701	MetaG	1.15e-09	TARA_100	MES	0.8_3	GH16	Micro
100MES1GGKK11	MATOU-v1-41391186	MetaG	1.13e-09	TARA_100	MES	0.8_3	GH135	Micro
100MES1GGKK11	MATOU-v1-70913139	MetaG	1.3e-09	TARA_100	MES	0.8_3	GT0	Micro
100MES1GGKK11	MATOU-v1-70916041	MetaG	2.47e-09	TARA_100	MES	0.8_3	AA5_1	Micro
100MES1GGKK11	MATOU-v1-83177753	MetaG	1.81e-09	TARA_100	MES	0.8_3	GH105	Micro
100MES1GGKK11	MATOU-v1-70964279	MetaG	1.51e-09	TARA_100	MES	0.8_3	AA1_3	Micro
100MES1GGKK11	MATOU-v1-82300148	MetaG	2.04e-09	TARA_100	MES	0.8_3	GH16	Micro
100MES1GGKK11	MATOU-v1-13288338	MetaG	1.66e-09	TARA_100	MES	0.8_3	GT15	Micro
100MES1GGKK11	MATOU-v1-70915706	MetaG	9.56e-10	TARA_100	MES	0.8_3	GH63	Micro
100MES1GGKK11	MATOU-v1-82253060	MetaG	2.31e-09	TARA_100	MES	0.8_3	GH72	Micro
100MES1GGKK11	MATOU-v1-41440379	MetaG	1.04e-09	TARA_100	MES	0.8_3	GH18	Micro
100MES1GGKK11	MATOU-v1-82254830	MetaG	2.42e-09	TARA_100	MES	0.8_3	GH37	Micro
100MES1GGKK11	MATOU-v1-49980514	MetaG	1.16e-09	TARA_100	MES	0.8_3	GT48	Micro
100MES1GGKK11	MATOU-v1-70923511	MetaG	1.68e-09	TARA_100	MES	0.8_3	GH128	Micro
100MES1GGKK11	MATOU-v1-83157133	MetaG	1.31e-09	TARA_100	MES	0.8_3	GT48	Micro
100MES1GGKK11	MATOU-v1-58852593	MetaG	1.68e-09	TARA_100	MES	0.8_3	GH47	Micro
100MES1GGKK11	MATOU-v1-41385207	MetaG	1e-09	TARA_100	MES	0.8_3	GT39	Micro
100MES1GGKK11	MATOU-v1-69055897	MetaG	1.2e-09	TARA_100	MES	0.8_3	GH63	Micro
100MES1GGKK11	MATOU-v1-82252559	MetaG	1.63e-09	TARA_100	MES	0.8_3	GT20	Micro
100MES1GGKK11	MATOU-v1-70946051	MetaG	8.89e-10	TARA_100	MES	0.8_3	GH47	Micro
100MES1GGKK11	MATOU-v1-70933819	MetaG	2.32e-09	TARA_100	MES	0.8_3	GH16	Micro
100MES1GGKK11	MATOU-v1-41416055	MetaG	9.51e-10	TARA_100	MES	0.8_3	GT2_Chitin_synth_1+GT2_Chitin_synth_2	Micro
100MES1GGKK11	MATOU-v1-70916142	MetaG	1.33e-09	TARA_100	MES	0.8_3	GT32	Micro
100MES1GGKK11	MATOU-v1-58869591	MetaG	1.97e-09	TARA_100	MES	0.8_3	GT2_Glyco_trans_2_3	Micro
100MES1GGKK11	MATOU-v1-83159798	MetaG	1.91e-09	TARA_100	MES	0.8_3	GH3	Micro
100MES1GGKK11	MATOU-v1-58870864	MetaG	9.12e-10	TARA_100	MES	0.8_3	GH20	Micro
100MES1GGKK11	MATOU-v1-41427521	MetaG	1.49e-09	TARA_100	MES	0.8_3	GH20	Micro
100MES1GGKK11	MATOU-v1-70918526	MetaG	1.34e-09	TARA_100	MES	0.8_3	GH64	Micro
100MES1GGKK11	MATOU-v1-82309992	MetaG	2.3e-09	TARA_100	MES	0.8_3	GH89	Micro
100MES1GGKK11	MATOU-v1-23357008	MetaG	1.27e-09	TARA_100	MES	0.8_3	GH31	Micro
100MES1GGKK11	MATOU-v1-58855154	MetaG	9.31e-10	TARA_100	MES	0.8_3	GH16	Micro
100MES1GGKK11	MATOU-v1-79080114	MetaG	1.51e-09	TARA_100	MES	0.8_3	GH16	Micro
100MES1GGKK11	MATOU-v1-41428672	MetaG	9.94e-10	TARA_100	MES	0.8_3	AA1_2	Micro
100MES1GGKK11	MATOU-v1-41461490	MetaG	1.91e-09	TARA_100	MES	0.8_3	AA1_3	Micro
100MES1GGKK11	MATOU-v1-70921216	MetaG	2.09e-09	TARA_100	MES	0.8_3	GT22	Micro
100MES1GGKK11	MATOU-v1-70923560	MetaG	1.49e-09	TARA_100	MES	0.8_3	GH76	Micro
100MES1GGKK11	MATOU-v1-70934206	MetaG	2.32e-09	TARA_100	MES	0.8_3	GH13_1	Micro
100MES1GGKK11	MATOU-v1-70919440	MetaG	1.59e-09	TARA_100	MES	0.8_3	GT90	Micro
100MES1GGKK11	MATOU-v1-53388245	MetaG	1.26e-09	TARA_100	MES	0.8_3	GH92	Micro
100MES1GGKK11	MATOU-v1-58858975	MetaG	9.51e-10	TARA_100	MES	0.8_3	GH37	Micro
100MES1GGKK11	MATOU-v1-70918665	MetaG	2.03e-09	TARA_100	MES	0.8_3	GH13_25	Micro
100MES1GGKK11	MATOU-v1-41413544	MetaG	1.97e-09	TARA_100	MES	0.8_3	GH76	Micro
100MES1GGKK11	MATOU-v1-82252555	MetaG	2.39e-09	TARA_100	MES	0.8_3	GH5_9	Micro
100MES1GGKK11	MATOU-v1-39884691	MetaG	1.2e-09	TARA_100	MES	0.8_3	GH5_9	Micro
100MES1GGKK11	MATOU-v1-83173274	MetaG	8.89e-10	TARA_100	MES	0.8_3	GT35	Micro
100MES1GGKK11	MATOU-v1-79220432	MetaG	1.12e-09	TARA_100	MES	0.8_3	GT57	Micro
100MES1GGKK11	MATOU-v1-70926376	MetaG	2.52e-09	TARA_100	MES	0.8_3	GT22	Micro
100MES1GGKK11	MATOU-v1-69054528	MetaG	2.43e-09	TARA_100	MES	0.8_3	AA3_2	Micro
100MES1GGKK11	MATOU-v1-41434085	MetaG	1.09e-09	TARA_100	MES	0.8_3	GH3	Micro
100MES1GGKK11	MATOU-v1-21788193	MetaG	1.03e-09	TARA_100	MES	0.8_3	GH125	Micro
100MES1GGKK11	MATOU-v1-83207533	MetaG	2.27e-09	TARA_100	MES	0.8_3	GH71	Micro
100MES1GGKK11	MATOU-v1-58883126	MetaG	1.2e-09	TARA_100	MES	0.8_3	GH76	Micro
100MES1GGKK11	MATOU-v1-41399737	MetaG	1.1e-09	TARA_100	MES	0.8_3	GH31	Micro
100MES1GGKK11	MATOU-v1-83169063	MetaG	9.71e-10	TARA_100	MES	0.8_3	GH72	Micro
100MES1GGKK11	MATOU-v1-58851536	MetaG	1.11e-09	TARA_100	MES	0.8_3	GT39	Micro
100MES1GGKK11	MATOU-v1-58925437	MetaG	1.32e-09	TARA_100	MES	0.8_3	GH127	Micro
100MES1GGKK11	MATOU-v1-39770095	MetaG	1.06e-09	TARA_100	MES	0.8_3	GH16	Micro
100MES1GGKK11	MATOU-v1-70925494	MetaG	1.62e-09	TARA_100	MES	0.8_3	PL1	Micro
100MES1GGKK11	MATOU-v1-82256108	MetaG	2.19e-09	TARA_100	MES	0.8_3	GT2_Chitin_synth_1+GT2_Chitin_synth_2	Micro
100MES1GGKK11	MATOU-v1-70932323	MetaG	2.13e-09	TARA_100	MES	0.8_3	PL4_1	Micro
100MES1GGKK11	MATOU-v1-69057047	MetaG	1.46e-09	TARA_100	MES	0.8_3	GT32	Micro
100MES1GGKK11	MATOU-v1-113937667	MetaG	1.11e-09	TARA_100	MES	0.8_3	GH16	Micro
100MES1GGKK11	MATOU-v1-41410524	MetaG	1.76e-09	TARA_100	MES	0.8_3	GH76	Micro
100MES1GGKK11	MATOU-v1-70988140	MetaG	1.38e-09	TARA_100	MES	0.8_3	AA1_3	Micro
100MES1GGKK11	MATOU-v1-70938978	MetaG	1.58e-09	TARA_100	MES	0.8_3	AA3_2	Micro
100MES1GGKK11	MATOU-v1-58978903	MetaG	1.31e-09	TARA_100	MES	0.8_3	GT35	Micro
100MES1GGKK11	MATOU-v1-21728621	MetaG	1.02e-09	TARA_100	MES	0.8_3	GT48	Micro
100MES1GGKK11	MATOU-v1-41405455	MetaG	1.15e-09	TARA_100	MES	0.8_3	AA3_3	Micro
100MES1GGKK11	MATOU-v1-23074851	MetaG	1.32e-09	TARA_100	MES	0.8_3	GH92	Micro
100MES1GGKK11	MATOU-v1-70916770	MetaG	1.09e-09	TARA_100	MES	0.8_3	AA12	Micro
100MES1GGKK11	MATOU-v1-70964907	MetaG	2e-09	TARA_100	MES	0.8_3	GH28	Micro
100MES1GGKK11	MATOU-v1-58854072	MetaG	1.03e-09	TARA_100	MES	0.8_3	AA7	Micro
100MES1GGKK11	MATOU-v1-58863278	MetaG	1.13e-09	TARA_100	MES	0.8_3	GH31	Micro
100MES1GGKK11	MATOU-v1-58840454	MetaG	1.01e-09	TARA_100	MES	0.8_3	GH3	Micro
100MES1GGKK11	MATOU-v1-70934778	MetaG	3.03e-09	TARA_100	MES	0.8_3	GH43_24	Micro
100MES1GGKK11	MATOU-v1-82317127	MetaG	1.53e-09	TARA_100	MES	0.8_3	AA5	Micro
100MES1GGKK11	MATOU-v1-70926319	MetaG	1.28e-09	TARA_100	MES	0.8_3	AA2	Micro
100MES1GGKK11	MATOU-v1-69080919	MetaG	1.84e-09	TARA_100	MES	0.8_3	GT39	Micro
100MES1GGKK11	MATOU-v1-41405735	MetaG	1.07e-09	TARA_100	MES	0.8_3	GH16	Micro
100MES1GGKK11	MATOU-v1-70932385	MetaG	1.11e-09	TARA_100	MES	0.8_3	AA3	Micro
100MES1GGKK11	MATOU-v1-69055899	MetaG	9.54e-10	TARA_100	MES	0.8_3	GH0	Micro
100MES1GGKK11	MATOU-v1-83198259	MetaG	1.69e-09	TARA_100	MES	0.8_3	GH3	Micro
100MES1GGKK11	MATOU-v1-69182163	MetaG	1.82e-09	TARA_100	MES	0.8_3	GH32	Micro
100MES1GGKK11	MATOU-v1-70916443	MetaG	1.8e-09	TARA_100	MES	0.8_3	GT34	Micro
100MES1GGKK11	MATOU-v1-69057046	MetaG	1.26e-09	TARA_100	MES	0.8_3	GT32	Micro
100MES1GGKK11	MATOU-v1-70962949	MetaG	1.1e-09	TARA_100	MES	0.8_3	GT2_Glyco_trans_2_3	Micro
100MES1GGKK11	MATOU-v1-70917412	MetaG	2.45e-09	TARA_100	MES	0.8_3	GH3	Micro
100MES1GGKK11	MATOU-v1-83191875	MetaG	1.84e-09	TARA_100	MES	0.8_3	GH127	Micro
100MES1GGKK11	MATOU-v1-41392887	MetaG	1.06e-09	TARA_100	MES	0.8_3	GH31	Micro
100MES1GGKK11	MATOU-v1-70925466	MetaG	1.57e-09	TARA_100	MES	0.8_3	GH43_14	Micro
100MES1GGKK11	MATOU-v1-70939303	MetaG	1.89e-09	TARA_100	MES	0.8_3	GH3	Micro
100MES1GGKK11	MATOU-v1-70917664	MetaG	1.63e-09	TARA_100	MES	0.8_3	GH13_40	Micro
100MES1GGKK11	MATOU-v1-82302661	MetaG	1.63e-09	TARA_100	MES	0.8_3	GH72	Micro
100MES1GGKK11	MATOU-v1-70910645	MetaG	1.65e-09	TARA_100	MES	0.8_3	AA8	Micro
100MES1GGKK11	MATOU-v1-41383803	MetaG	9.93e-10	TARA_100	MES	0.8_3	GT69	Micro
100MES1GGKK11	MATOU-v1-41453440	MetaG	8.89e-10	TARA_100	MES	0.8_3	GH13_25	Micro
100MES1GGKK11	MATOU-v1-70951987	MetaG	3.1e-09	TARA_100	MES	0.8_3	GT4	Micro
100MES1GGKK11	MATOU-v1-41387087	MetaG	9.94e-10	TARA_100	MES	0.8_3	GT58	Micro
100MES1GGKK11	MATOU-v1-41397684	MetaG	1.03e-09	TARA_100	MES	0.8_3	GH5_9	Micro
100MES1GGKK11	MATOU-v1-70919832	MetaG	1.58e-09	TARA_100	MES	0.8_3	GH16	Micro
100MES1GGKK11	MATOU-v1-22033693	MetaG	9.66e-10	TARA_100	MES	0.8_3	GT2	Micro
100MES1GGKK11	MATOU-v1-58854332	MetaG	1.07e-09	TARA_100	MES	0.8_3	GT57+GT57	Micro
100MES1GGKK11	MATOU-v1-70914477	MetaG	1.6e-09	TARA_100	MES	0.8_3	GT1	Micro
100MES1GGKK11	MATOU-v1-82252319	MetaG	1.56e-09	TARA_100	MES	0.8_3	GT2_Chitin_synth_2	Micro
100MES1GGKK11	MATOU-v1-41379336	MetaG	1.07e-09	TARA_100	MES	0.8_3	AA3	Micro
100MES1GGKK11	MATOU-v1-21762999	MetaG	1.33e-09	TARA_100	MES	0.8_3	GT90	Micro
100MES1GGKK11	MATOU-v1-41446660	MetaG	9.71e-10	TARA_100	MES	0.8_3	GH5_9	Micro
100MES1GGKK11	MATOU-v1-69206584	MetaG	2.16e-09	TARA_100	MES	0.8_3	GH43_36	Micro
100MES1GGKK11	MATOU-v1-69117611	MetaG	1.83e-09	TARA_100	MES	0.8_3	GH125	Micro
100MES1GGKK11	MATOU-v1-70917826	MetaG	2.02e-09	TARA_100	MES	0.8_3	GT39	Micro
100MES1GGKK11	MATOU-v1-82267429	MetaG	8.89e-10	TARA_100	MES	0.8_3	GH72	Micro
100MES1GGKK11	MATOU-v1-41379127	MetaG	1.27e-09	TARA_100	MES	0.8_3	CBM18+GH16	Micro
100MES1GGKK11	MATOU-v1-21737149	MetaG	1.37e-09	TARA_100	MES	0.8_3	GT22	Micro
100MES1GGKK11	MATOU-v1-82255795	MetaG	1.35e-09	TARA_100	MES	0.8_3	GT2_Glyco_trans_2_3	Micro
100MES1GGKK11	MATOU-v1-70921837	MetaG	1.26e-09	TARA_100	MES	0.8_3	GH30_7	Micro
100MES1GGKK11	MATOU-v1-82301836	MetaG	1.03e-09	TARA_100	MES	0.8_3	GH17	Micro
100MES1GGKK11	MATOU-v1-58850790	MetaG	8.89e-10	TARA_100	MES	0.8_3	GT31	Micro
100MES1GGKK11	MATOU-v1-69057045	MetaG	1.67e-09	TARA_100	MES	0.8_3	GT32	Micro
100MES1GGKK11	MATOU-v1-58859430	MetaG	1.1e-09	TARA_100	MES	0.8_3	GH36	Micro
100MES1GGKK11	MATOU-v1-70913536	MetaG	3.11e-09	TARA_100	MES	0.8_3	GT2_Glyco_tranf_2_3	Micro
100MES1GGKK11	MATOU-v1-70947736	MetaG	2.73e-09	TARA_100	MES	0.8_3	GH81	Micro
100MES1GGKK11	MATOU-v1-70914014	MetaG	1.98e-09	TARA_100	MES	0.8_3	GT33	Micro
100MES1GGKK11	MATOU-v1-70911528	MetaG	1.75e-09	TARA_100	MES	0.8_3	GT2_Glyco_tranf_2_3	Micro
100MES1GGKK11	MATOU-v1-58838453	MetaG	9.96e-10	TARA_100	MES	0.8_3	AA3_2	Micro
100MES1GGKK11	MATOU-v1-70928192	MetaG	1.23e-09	TARA_100	MES	0.8_3	GH16	Micro
100MES1GGKK11	MATOU-v1-59027385	MetaG	8.89e-10	TARA_100	MES	0.8_3	GH31	Micro
100MES1GGKK11	MATOU-v1-70919594	MetaG	1.37e-09	TARA_100	MES	0.8_3	GH3	Micro
100MES1GGKK11	MATOU-v1-82251794	MetaG	2.15e-09	TARA_100	MES	0.8_3	GT58	Micro
100MES1GGKK11	MATOU-v1-70911312	MetaG	1.46e-09	TARA_100	MES	0.8_3	GH76	Micro
100MES1GGKK11	MATOU-v1-83180764	MetaG	1.9e-09	TARA_100	MES	0.8_3	GT1	Micro
100MES1GGKK11	MATOU-v1-41452236	MetaG	8.95e-10	TARA_100	MES	0.8_3	GT15	Micro
100MES1GGKK11	MATOU-v1-41399736	MetaG	1.23e-09	TARA_100	MES	0.8_3	GH31	Micro
100MES1GGKK11	MATOU-v1-41416734	MetaG	1.17e-09	TARA_100	MES	0.8_3	GH17	Micro
100MES1GGKK11	MATOU-v1-58846824	MetaG	9.56e-10	TARA_100	MES	0.8_3	GH93	Micro
100MES1GGKK11	MATOU-v1-83195734	MetaG	1.1e-09	TARA_100	MES	0.8_3	GH0	Micro
100MES1GGKK11	MATOU-v1-41413785	MetaG	1.45e-09	TARA_100	MES	0.8_3	GH16	Micro
100MES1GGKK11	MATOU-v1-82327944	MetaG	3.17e-09	TARA_100	MES	0.8_3	GH47	Micro
100MES1GGKK11	MATOU-v1-70914488	MetaG	1.75e-09	TARA_100	MES	0.8_3	GH3	Micro
100MES1GGKK11	MATOU-v1-70917166	MetaG	9.98e-10	TARA_100	MES	0.8_3	AA1_2	Micro
100MES1GGKK11	MATOU-v1-21759198	MetaG	1.71e-09	TARA_100	MES	0.8_3	AA5_2	Micro
100MES1GGKK11	MATOU-v1-21740115	MetaG	9.56e-10	TARA_100	MES	0.8_3	GT20	Micro
100MES1GGKK11	MATOU-v1-70918474	MetaG	1.45e-09	TARA_100	MES	0.8_3	GH20	Micro
100MES1GGKK11	MATOU-v1-70910554	MetaG	1.42e-09	TARA_100	MES	0.8_3	GH0	Micro
100MES1GGKK11	MATOU-v1-70923565	MetaG	1.24e-09	TARA_100	MES	0.8_3	GH3	Micro
100MES1GGKK11	MATOU-v1-82250721	MetaG	1.25e-09	TARA_100	MES	0.8_3	GT48	Micro
100MES1GGKK11	MATOU-v1-41400494	MetaG	1.34e-09	TARA_100	MES	0.8_3	GH13_40	Micro
100MES1GGKK11	MATOU-v1-41409035	MetaG	2.42e-09	TARA_100	MES	0.8_3	GH5_7	Micro
100MES1GGKK11	MATOU-v1-58084304	MetaG	1.59e-09	TARA_100	MES	0.8_3	AA3_2	Micro
100MES1GGKK11	MATOU-v1-70944863	MetaG	2.43e-09	TARA_100	MES	0.8_3	GH74	Micro
100MES1GGKK11	MATOU-v1-82302662	MetaG	2.09e-09	TARA_100	MES	0.8_3	GH72	Micro
100MES1GGKK11	MATOU-v1-70946896	MetaG	1.33e-09	TARA_100	MES	0.8_3	GT39	Micro
100MES1GGKK11	MATOU-v1-70916456	MetaG	1.52e-09	TARA_100	MES	0.8_3	GT62	Micro
100MES1GGKK11	MATOU-v1-41394227	MetaG	8.89e-10	TARA_100	MES	0.8_3	GH20	Micro
100MES1GGKK11	MATOU-v1-70920093	MetaG	1.81e-09	TARA_100	MES	0.8_3	AA3_2	Micro
100MES1GGKK11	MATOU-v1-70913489	MetaG	2e-09	TARA_100	MES	0.8_3	GT90	Micro
100MES1GGKK11	MATOU-v1-70964953	MetaG	2.14e-09	TARA_100	MES	0.8_3	GH115	Micro
100MES1GGKK11	MATOU-v1-48278799	MetaG	1.7e-09	TARA_100	MES	0.8_3	GT21	Micro
100MES1GGKK11	MATOU-v1-58136381	MetaG	1.4e-09	TARA_100	MES	0.8_3	GT20	Micro
100MES1GGKK11	MATOU-v1-58844637	MetaG	1.29e-09	TARA_100	MES	0.8_3	AA1	Micro
100MES1GGKK11	MATOU-v1-70925493	MetaG	1.83e-09	TARA_100	MES	0.8_3	PL1	Micro
100MES1GGKK11	MATOU-v1-70942780	MetaG	1.63e-09	TARA_100	MES	0.8_3	GH16	Micro
100MES1GGKK11	MATOU-v1-70927712	MetaG	2.78e-09	TARA_100	MES	0.8_3	GH3	Micro
100MES1GGKK11	MATOU-v1-70912545	MetaG	1.12e-09	TARA_100	MES	0.8_3	GH47	Micro
100MES1GGKK11	MATOU-v1-26376863	MetaG	1.57e-09	TARA_100	MES	0.8_3	GT66	Micro
100MES1GGKK11	MATOU-v1-41380152	MetaG	9.07e-10	TARA_100	MES	0.8_3	AA3_2	Micro
100MES1GGKK11	MATOU-v1-70919844	MetaG	1.71e-09	TARA_100	MES	0.8_3	GH31	Micro
100MES1GGKK11	MATOU-v1-58885698	MetaG	2.02e-09	TARA_100	MES	0.8_3	GT35	Micro
100MES1GGKK11	MATOU-v1-70917426	MetaG	1.68e-09	TARA_100	MES	0.8_3	GT4	Micro
100MES1GGKK11	MATOU-v1-82251072	MetaG	1.13e-09	TARA_100	MES	0.8_3	CBM21	Micro
100MES1GGKK11	MATOU-v1-82281096	MetaG	2.7e-09	TARA_100	MES	0.8_3	GH135	Micro
100MES1GGKK11	MATOU-v1-41401545	MetaG	1.01e-09	TARA_100	MES	0.8_3	GH105	Micro
100MES1GGKK11	MATOU-v1-21748680	MetaG	1.38e-09	TARA_100	MES	0.8_3	GT3	Micro
100MES1GGKK11	MATOU-v1-70936378	MetaG	1.44e-09	TARA_100	MES	0.8_3	GT90	Micro
100MES1GGKK11	MATOU-v1-83176773	MetaG	1.28e-09	TARA_100	MES	0.8_3	GT8	Micro
100MES1GGKK11	MATOU-v1-23261946	MetaG	9.31e-10	TARA_100	MES	0.8_3	GT20	Micro
100MES1GGKK11	MATOU-v1-70915497	MetaG	2.45e-09	TARA_100	MES	0.8_3	GT4	Micro
100MES1GGKK11	MATOU-v1-70926317	MetaG	1.51e-09	TARA_100	MES	0.8_3	AA2	Micro
100MES1GGKK11	MATOU-v1-70923188	MetaG	2.67e-09	TARA_100	MES	0.8_3	GH3	Micro
100MES1GGKK11	MATOU-v1-41387770	MetaG	9.93e-10	TARA_100	MES	0.8_3	GT2_Chitin_synth_1	Micro
100MES1GGKK11	MATOU-v1-21766580	MetaG	1.03e-09	TARA_100	MES	0.8_3	GH15	Micro
100MES1GGKK11	MATOU-v1-70979422	MetaG	2.26e-09	TARA_100	MES	0.8_3	GH17	Micro
100MES1GGKK11	MATOU-v1-70920094	MetaG	1.63e-09	TARA_100	MES	0.8_3	AA3_2	Micro
100MES1GGKK11	MATOU-v1-23147817	MetaG	1.1e-09	TARA_100	MES	0.8_3	GT0	Micro
100MES1GGKK11	MATOU-v1-58882278	MetaG	1.78e-09	TARA_100	MES	0.8_3	GH15	Micro
100MES1GGKK11	MATOU-v1-41391185	MetaG	1.08e-09	TARA_100	MES	0.8_3	GH135	Micro
100MES1GGKK11	MATOU-v1-54393671	MetaG	1.18e-09	TARA_100	MES	0.8_3	GT41	Micro
100MES1GGKK11	MATOU-v1-41526290	MetaG	1.88e-09	TARA_100	MES	0.8_3	AA5_1	Micro
100MES1GGKK11	MATOU-v1-70912035	MetaG	2.01e-09	TARA_100	MES	0.8_3	GH72+CBM43	Micro
100MES1GGKK11	MATOU-v1-41384839	MetaG	1.02e-09	TARA_100	MES	0.8_3	GT48	Micro
100MES1GGKK11	MATOU-v1-82273514	MetaG	1.51e-09	TARA_100	MES	0.8_3	GH105	Micro
100MES1GGKK11	MATOU-v1-79080196	MetaG	1.33e-09	TARA_100	MES	0.8_3	AA3_2	Micro
100MES1GGKK11	MATOU-v1-70918584	MetaG	1.43e-09	TARA_100	MES	0.8_3	GH7	Micro
100MES1GGKK11	MATOU-v1-70930911	MetaG	2.42e-09	TARA_100	MES	0.8_3	GT4	Micro
100MES1GGKK11	MATOU-v1-41415212	MetaG	1.08e-09	TARA_100	MES	0.8_3	GH47	Micro
100MES1GGKK11	MATOU-v1-70919831	MetaG	1.74e-09	TARA_100	MES	0.8_3	GH16	Micro
100MES1GGKK11	MATOU-v1-58839007	MetaG	1.09e-09	TARA_100	MES	0.8_3	GH31	Micro
100MES1GGKK11	MATOU-v1-26399694	MetaG	1.25e-09	TARA_100	MES	0.8_3	GH55	Micro
100MES1GGKK11	MATOU-v1-82255793	MetaG	1.22e-09	TARA_100	MES	0.8_3	GT2_Glyco_trans_2_3	Micro
100MES1GGKK11	MATOU-v1-58865487	MetaG	2.02e-09	TARA_100	MES	0.8_3	GH3	Micro
100MES1GGKK11	MATOU-v1-70923564	MetaG	1.55e-09	TARA_100	MES	0.8_3	GH3	Micro
100MES1GGKK11	MATOU-v1-58856236	MetaG	1.25e-09	TARA_100	MES	0.8_3	GH15	Micro
100MES1GGKK11	MATOU-v1-41378957	MetaG	1.14e-09	TARA_100	MES	0.8_3	GT41	Micro
100MES1GGKK11	MATOU-v1-83174688	MetaG	1.71e-09	TARA_100	MES	0.8_3	GT1	Micro
100MES1GGKK11	MATOU-v1-70974740	MetaG	1.9e-09	TARA_100	MES	0.8_3	GH76	Micro
100MES1GGKK11	MATOU-v1-41395204	MetaG	1.04e-09	TARA_100	MES	0.8_3	AA4	Micro
100MES1GGKK11	MATOU-v1-69079219	MetaG	1.23e-09	TARA_100	MES	0.8_3	GT2_Glyco_tranf_2_3	Micro
100MES1GGKK11	MATOU-v1-41406299	MetaG	1.26e-09	TARA_100	MES	0.8_3	GH20	Micro
100MES1GGKK11	MATOU-v1-70938445	MetaG	1.79e-09	TARA_100	MES	0.8_3	AA12	Micro
100MES1GGKK11	MATOU-v1-82269436	MetaG	1.87e-09	TARA_100	MES	0.8_3	AA3_2	Micro
100MES1GGKK11	MATOU-v1-58838104	MetaG	1.02e-09	TARA_100	MES	0.8_3	GT3	Micro
100MES1GGKK11	MATOU-v1-70926333	MetaG	2.04e-09	TARA_100	MES	0.8_3	GT35	Micro
100MES1GGKK11	MATOU-v1-23320722	MetaG	1.04e-09	TARA_100	MES	0.8_3	GH72	Micro
100MES1GGKK11	MATOU-v1-82258334	MetaG	1.53e-09	TARA_100	MES	0.8_3	GT32	Micro
100MES1GGKK11	MATOU-v1-41387076	MetaG	1.26e-09	TARA_100	MES	0.8_3	GT34	Micro
100MES1GGKK11	MATOU-v1-83190678	MetaG	1.04e-09	TARA_100	MES	0.8_3	AA3_1	Micro
100MES1GGKK11	MATOU-v1-41401856	MetaG	9.8e-10	TARA_100	MES	0.8_3	GH1	Micro
100MES1GGKK11	MATOU-v1-21813667	MetaG	1.47e-09	TARA_100	MES	0.8_3	GH55	Micro
100MES1GGKK11	MATOU-v1-82275030	MetaG	1.65e-09	TARA_100	MES	0.8_3	GH29	Micro
100MES1GGKK11	MATOU-v1-41399061	MetaG	1.76e-09	TARA_100	MES	0.8_3	AA3_2	Micro
100MES1GGKK11	MATOU-v1-58965027	MetaG	1.47e-09	TARA_100	MES	0.8_3	GH78	Micro
100MES1GGKK11	MATOU-v1-41396021	MetaG	2.34e-09	TARA_100	MES	0.8_3	GH5_22	Micro
100MES1GGKK11	MATOU-v1-82260278	MetaG	3.86e-09	TARA_100	MES	0.8_3	GT15	Micro
100MES1GGKK11	MATOU-v1-70915773	MetaG	1.55e-09	TARA_100	MES	0.8_3	GT62	Micro
100MES1GGKK11	MATOU-v1-107997005	MetaG	1.06e-09	TARA_100	MES	0.8_3	GH135	Micro
100MES1GGKK11	MATOU-v1-83165185	MetaG	2.45e-09	TARA_100	MES	0.8_3	AA3_2	Micro
100MES1GGKK11	MATOU-v1-70936135	MetaG	3.46e-09	TARA_100	MES	0.8_3	GH35	Micro
100MES1GGKK11	MATOU-v1-70938978	MetaG	1.58e-09	TARA_100	MES	0.8_3	AA3_2	Micro
100MES1GGKK11	MATOU-v1-70922627	MetaG	2.14e-09	TARA_100	MES	0.8_3	GH17	Micro
100MES1GGKK11	MATOU-v1-58886081	MetaG	1.02e-09	TARA_100	MES	0.8_3	GH64	Micro
100MES1GGKK11	MATOU-v1-41393833	MetaG	1.14e-09	TARA_100	MES	0.8_3	GH13_5	Micro
100MES1GGKK11	MATOU-v1-41380592	MetaG	1.09e-09	TARA_100	MES	0.8_3	AA1_3	Micro
100MES1GGKK11	MATOU-v1-82271131	MetaG	2.48e-09	TARA_100	MES	0.8_3	PL11_2	Micro
100MES1GGKK11	MATOU-v1-70917950	MetaG	2.27e-09	TARA_100	MES	0.8_3	CBM67+GH78	Micro
100MES1GGKK11	MATOU-v1-70934272	MetaG	1.49e-09	TARA_100	MES	0.8_3	GT22	Micro
100MES1GGKK11	MATOU-v1-70914055	MetaG	1.4e-09	TARA_100	MES	0.8_3	GH31	Micro
100MES1GGKK11	MATOU-v1-58851256	MetaG	1.14e-09	TARA_100	MES	0.8_3	GT71	Micro
100MES1GGKK11	MATOU-v1-70926399	MetaG	1.93e-09	TARA_100	MES	0.8_3	GH43_14	Micro
100MES1GGKK11	MATOU-v1-82304976	MetaG	1.85e-09	TARA_100	MES	0.8_3	GH5_9	Micro
100MES1GGKK11	MATOU-v1-70911206	MetaG	1.32e-09	TARA_100	MES	0.8_3	GT62	Micro
100MES1GGKK11	MATOU-v1-70941961	MetaG	1.15e-09	TARA_100	MES	0.8_3	GT1	Micro
100MES1GGKK11	MATOU-v1-70913139	MetaG	1.3e-09	TARA_100	MES	0.8_3	GT2_Glyco_trans_2_3	Micro
100MES1GGKK11	MATOU-v1-82281191	MetaG	1.79e-09	TARA_100	MES	0.8_3	GH72	Micro
100MES1GGKK11	MATOU-v1-69073345	MetaG	1.51e-09	TARA_100	MES	0.8_3	GT66	Micro
100MES1GGKK11	MATOU-v1-70912548	MetaG	1.15e-09	TARA_100	MES	0.8_3	GH47	Micro
100MES1GGKK11	MATOU-v1-21748680	MetaG	1.38e-09	TARA_100	MES	0.8_3	GT3	Micro
100MES1GGKK11	MATOU-v1-70916788	MetaG	1.81e-09	TARA_100	MES	0.8_3	GH31	Micro
100MES1GGKK11	MATOU-v1-82306216	MetaG	1.77e-09	TARA_100	MES	0.8_3	GH2	Micro
100MES1GGKK11	MATOU-v1-107984308	MetaG	1.48e-09	TARA_100	MES	0.8_3	GH0	Micro
100MES1GGKK11	MATOU-v1-82262032	MetaG	1.03e-09	TARA_100	MES	0.8_3	GH76	Micro
100MES1GGKK11	MATOU-v1-41411913	MetaG	1e-09	TARA_100	MES	0.8_3	GT22	Micro
100MES1GGKK11	MATOU-v1-83167822	MetaG	2.1e-09	TARA_100	MES	0.8_3	GT2_Chitin_synth_2	Micro
100MES1GGKK11	MATOU-v1-82254073	MetaG	1.41e-09	TARA_100	MES	0.8_3	AA1	Micro
100MES1GGKK11	MATOU-v1-14983308	MetaG	1.1e-09	TARA_100	MES	0.8_3	GH0	Micro
100MES1GGKK11	MATOU-v1-70941962	MetaG	1.45e-09	TARA_100	MES	0.8_3	GT1	Micro
100MES1GGKK11	MATOU-v1-70910873	MetaG	1.23e-09	TARA_100	MES	0.8_3	AA1_2	Micro
100MES1GGKK11	MATOU-v1-82264396	MetaG	1.47e-09	TARA_100	MES	0.8_3	GT39	Micro
100MES1GGKK11	MATOU-v1-41493603	MetaG	1.16e-09	TARA_100	MES	0.8_3	AA3_3	Micro
100MES1GGKK11	MATOU-v1-58885124	MetaG	1.09e-09	TARA_100	MES	0.8_3	GH16	Micro
100MES1GGKK11	MATOU-v1-82293427	MetaG	1.67e-09	TARA_100	MES	0.8_3	GH16	Micro
100MES1GGKK11	MATOU-v1-41381898	MetaG	2.28e-09	TARA_100	MES	0.8_3	GH5_16	Micro
100MES1GGKK11	MATOU-v1-82264397	MetaG	1.54e-09	TARA_100	MES	0.8_3	GT39	Micro
100MES1GGKK11	MATOU-v1-83176761	MetaG	1.17e-09	TARA_100	MES	0.8_3	AA3	Micro
100MES1GGKK11	MATOU-v1-70911101	MetaG	1.56e-09	TARA_100	MES	0.8_3	AA3_2	Micro
100MES1GGKK11	MATOU-v1-69096057	MetaG	9.77e-10	TARA_100	MES	0.8_3	GT1	Micro
100MES1GGKK11	MATOU-v1-58852703	MetaG	1.06e-09	TARA_100	MES	0.8_3	GT57	Micro
100MES1GGKK11	MATOU-v1-52415704	MetaG	1.09e-09	TARA_100	MES	0.8_3	GT48	Micro
100MES1GGKK11	MATOU-v1-43662149	MetaG	4.01e-09	TARA_100	MES	0.8_3	GH18	Micro
100MES1GGKK11	MATOU-v1-82251795	MetaG	1.47e-09	TARA_100	MES	0.8_3	GT58	Micro
100MES1GGKK11	MATOU-v1-41383952	MetaG	1.08e-09	TARA_100	MES	0.8_3	AA1_3+AA1_2	Micro
100MES1GGKK11	MATOU-v1-93492907	MetaG	9.98e-10	TARA_100	MES	0.8_3	AA3_2	Micro
100MES1GGKK11	MATOU-v1-70956155	MetaG	2.49e-09	TARA_100	MES	0.8_3	GH79	Micro
100MES1GGKK11	MATOU-v1-70928198	MetaG	1.6e-09	TARA_100	MES	0.8_3	GH51	Micro
100MES1GGKK11	MATOU-v1-93555743	MetaG	1.05e-09	TARA_100	MES	0.8_3	CE4	Micro
100MES1GGKK11	MATOU-v1-41386167	MetaG	2.07e-09	TARA_100	MES	0.8_3	GT22	Micro
100MES1GGKK11	MATOU-v1-69093553	MetaG	1.11e-09	TARA_100	MES	0.8_3	GT15	Micro
100MES1GGKK11	MATOU-v1-41384952	MetaG	1.08e-09	TARA_100	MES	0.8_3	GT39	Micro
100MES1GGKK11	MATOU-v1-23269020	MetaG	1.18e-09	TARA_100	MES	0.8_3	AA1	Micro
100MES1GGKK11	MATOU-v1-41443147	MetaG	1.26e-09	TARA_100	MES	0.8_3	GT59	Micro
100MES1GGKK11	MATOU-v1-70910881	MetaG	1.15e-09	TARA_100	MES	0.8_3	AA3_1	Micro
100MES1GGKK11	MATOU-v1-41392999	MetaG	1.07e-09	TARA_100	MES	0.8_3	GT4	Micro
100MES1GGKK11	MATOU-v1-41388412	MetaG	9.41e-10	TARA_100	MES	0.8_3	GH76	Micro
100MES1GGKK11	MATOU-v1-21746913	MetaG	1.37e-09	TARA_100	MES	0.8_3	GH13_25	Micro
100MES1GGKK11	MATOU-v1-41379984	MetaG	8.94e-10	TARA_100	MES	0.8_3	GT2_Glycos_transf_2	Micro
100MES1GGKK11	MATOU-v1-41404871	MetaG	2.05e-09	TARA_100	MES	0.8_3	GT59	Micro
100MES1GGKK11	MATOU-v1-70928318	MetaG	1.93e-09	TARA_100	MES	0.8_3	GH31	Micro
100MES1GGKK11	MATOU-v1-79079284	MetaG	1.2e-09	TARA_100	MES	0.8_3	AA1_3	Micro
100MES1GGKK11	MATOU-v1-70928200	MetaG	1.28e-09	TARA_100	MES	0.8_3	GH51	Micro
100MES1GGKK11	MATOU-v1-26457573	MetaG	9.93e-10	TARA_100	MES	0.8_3	GH18	Micro
100MES1GGKK11	MATOU-v1-82257410	MetaG	1.89e-09	TARA_100	MES	0.8_3	GH18	Micro
100MES1GGKK11	MATOU-v1-58842055	MetaG	1.01e-09	TARA_100	MES	0.8_3	GT1	Micro
100MES1GGKK11	MATOU-v1-58881513	MetaG	1.08e-09	TARA_100	MES	0.8_3	AA4	Micro
100MES1GGKK11	MATOU-v1-21757224	MetaG	1.04e-09	TARA_100	MES	0.8_3	GH72	Micro
100MES1GGKK11	MATOU-v1-70919536	MetaG	1.47e-09	TARA_100	MES	0.8_3	GT2_Glyco_trans_2_3	Micro
100MES1GGKK11	MATOU-v1-58099331	MetaG	1.65e-09	TARA_100	MES	0.8_3	GT2_Chitin_synth_2	Micro
100MES1GGKK11	MATOU-v1-23261259	MetaG	8.89e-10	TARA_100	MES	0.8_3	GT39	Micro
100MES1GGKK11	MATOU-v1-70912547	MetaG	1.29e-09	TARA_100	MES	0.8_3	GH47	Micro
100MES1GGKK11	MATOU-v1-70914489	MetaG	1.36e-09	TARA_100	MES	0.8_3	GH3	Micro
100MES1GGKK11	MATOU-v1-58885002	MetaG	8.89e-10	TARA_100	MES	0.8_3	GH125	Micro
100MES1GGKK11	MATOU-v1-70942916	MetaG	1.14e-09	TARA_100	MES	0.8_3	GT58	Micro
100MES1GGKK11	MATOU-v1-70911207	MetaG	1.6e-09	TARA_100	MES	0.8_3	GT62	Micro
100MES1GGKK11	MATOU-v1-70915650	MetaG	2.01e-09	TARA_100	MES	0.8_3	GH27	Micro
100MES1GGKK11	MATOU-v1-70913994	MetaG	1.78e-09	TARA_100	MES	0.8_3	GH125	Micro
100MES1GGKK11	MATOU-v1-82258333	MetaG	1.36e-09	TARA_100	MES	0.8_3	GT32	Micro
100MES1GGKK11	MATOU-v1-41421465	MetaG	8.89e-10	TARA_100	MES	0.8_3	GH3	Micro
100MES1GGKK11	MATOU-v1-70910554	MetaG	1.42e-09	TARA_100	MES	0.8_3	GH0	Micro
100MES1GGKK11	MATOU-v1-70917663	MetaG	1.89e-09	TARA_100	MES	0.8_3	GH13_40	Micro
100MES1GGKK11	MATOU-v1-70913308	MetaG	1.2e-09	TARA_100	MES	0.8_3	GT2	Micro
100MES1GGKK11	MATOU-v1-58894415	MetaG	9.91e-10	TARA_100	MES	0.8_3	GT20	Micro
100MES1GGKK11	MATOU-v1-82257411	MetaG	1.64e-09	TARA_100	MES	0.8_3	GH18	Micro
100MES1GGKK11	MATOU-v1-70937177	MetaG	2.09e-09	TARA_100	MES	0.8_3	GT39	Micro
100MES1GGKK11	MATOU-v1-41404371	MetaG	2.19e-09	TARA_100	MES	0.8_3	GT1	Micro
100MES1GGKK11	MATOU-v1-21745048	MetaG	1.55e-09	TARA_100	MES	0.8_3	GT20	Micro
100MES1GGKK11	MATOU-v1-21760404	MetaG	9.82e-10	TARA_100	MES	0.8_3	GT58	Micro
100MES1GGKK11	MATOU-v1-70920560	MetaG	2.19e-09	TARA_100	MES	0.8_3	GH31	Micro
100MES1GGKK11	MATOU-v1-54299376	MetaG	1.28e-09	TARA_100	MES	0.8_3	GT48	Micro
100MES1GGKK11	MATOU-v1-82251801	MetaG	1.84e-09	TARA_100	MES	0.8_3	GH5_7	Micro
100MES1GGKK11	MATOU-v1-41410334	MetaG	1.4e-09	TARA_100	MES	0.8_3	GH16	Micro
100MES1GGKK11	MATOU-v1-58849440	MetaG	1.07e-09	TARA_100	MES	0.8_3	GT33	Micro
100MES1GGKK11	MATOU-v1-70912421	MetaG	1.02e-09	TARA_100	MES	0.8_3	AA1	Micro
100MES1GGKK11	MATOU-v1-82254653	MetaG	1.57e-09	TARA_100	MES	0.8_3	GH0	Micro
100MES1GGKK11	MATOU-v1-82255794	MetaG	1.36e-09	TARA_100	MES	0.8_3	GT2_Glyco_trans_2_3	Micro
100MES1GGKK11	MATOU-v1-70914110	MetaG	2.7e-09	TARA_100	MES	0.8_3	GH5_9	Micro
100MES1GGKK11	MATOU-v1-58858070	MetaG	9.93e-10	TARA_100	MES	0.8_3	GH16	Micro
100MES1GGKK11	MATOU-v1-82272941	MetaG	2.43e-09	TARA_100	MES	0.8_3	AA5	Micro
100MES1GGKK11	MATOU-v1-70921105	MetaG	1.7e-09	TARA_100	MES	0.8_3	GT2_Chitin_synth_2	Micro
100MES1GGKK11	MATOU-v1-41399739	MetaG	1.03e-09	TARA_100	MES	0.8_3	GH31	Micro
100MES1GGKK11	MATOU-v1-70914480	MetaG	9.61e-10	TARA_100	MES	0.8_3	GT1	Micro
100MES1GGKK11	MATOU-v1-41392534	MetaG	1.05e-09	TARA_100	MES	0.8_3	GH125	Micro
100MES1GGKK11	MATOU-v1-70913993	MetaG	1.77e-09	TARA_100	MES	0.8_3	GH125	Micro
100MES1GGKK11	MATOU-v1-70931112	MetaG	2.06e-09	TARA_100	MES	0.8_3	GT69	Micro
100MES1GGKK11	MATOU-v1-70910671	MetaG	1.41e-09	TARA_100	MES	0.8_3	GH47	Micro
100MES1GGKK11	MATOU-v1-82258687	MetaG	1.4e-09	TARA_100	MES	0.8_3	GH16	Micro
100MES1GGKK11	MATOU-v1-70922438	MetaG	1.39e-09	TARA_100	MES	0.8_3	GH15	Micro
100MES1GGKK11	MATOU-v1-83162161	MetaG	1.32e-09	TARA_100	MES	0.8_3	GH30_7	Micro
100MES1GGKK11	MATOU-v1-58889351	MetaG	1.12e-09	TARA_100	MES	0.8_3	AA4	Micro
100MES1GGKK11	MATOU-v1-58873946	MetaG	1.07e-09	TARA_100	MES	0.8_3	GT31	Micro
100MES1GGKK11	MATOU-v1-58888158	MetaG	1.77e-09	TARA_100	MES	0.8_3	GT1	Micro
100MES1GGKK11	MATOU-v1-82255785	MetaG	1.7e-09	TARA_100	MES	0.8_3	GT15+GT15	Micro
100MES1GGKK11	MATOU-v1-83200096	MetaG	2.15e-09	TARA_100	MES	0.8_3	GT32	Micro
100MES1GGKK11	MATOU-v1-70925818	MetaG	2.43e-09	TARA_100	MES	0.8_3	GH78	Micro
[truncated: 220,103+ more rows]
